# Supplementary material for: A Genome of Temperate Enterococcus Bacteriophage Placed in a Space of Pooled Viral Dark Matter Sequences
Source: Viruses. 2023 Jan 12;15(1):216. doi: 10.3390/v15010216 (PMC9865981; doi:10.3390/v15010216)
Supplement: Supplementary file 1 [file viruses-15-00216-s001.zip]

Archive with 3 entries (3 files):
- Data S1 vContact2 clusters.txt
- Data S2 vContact2 genome_by_genome_overview.csv
- Supplementary Materials.pdf
