# Supplementary material for: A Genome of Temperate Enterococcus Bacteriophage Placed in a Space of Pooled Viral Dark Matter Sequences
Source: Viruses. 2023 Jan 12;15(1):216. doi: 10.3390/v15010216 (PMC9865981; doi:10.3390/v15010216)
Supplement: Supplementary file 1 [file viruses-15-00216-s001.zip › Data S1 vContact2 clusters.txt]

Cluster	Size	Density	Internal weight	External weight	Quality	P-value	Members
1	27	139.6	4.898e+04	4.849e+04	0.5022	1.40414e-08	AB243556.1 AB009866.2 AF424783.1 AP011955.1 AY508486.1 CP062430.1 CP062435.1 CP062436.1 CP062447.1 CP062457.1 DQ530361.1 EF462197.1 FJ713816.1 GQ398772.1 KC595278.1 KF831354.1 KJ452292.1 KY653125.1 MG029512.1 NC_048624.1 NC_048635.1 NC_048644.1 NC_048657.1 NC_048681.1 NC_048710.1 NC_048711.1 NC_048713.1
2	22	308.4	7.123e+04	1.393e+04	0.8360	6.93159e-09	MT423823.1 MT423824.1 AP019561.1 AP019560.1 AP019562.1 KX827368.1 KX827369.1 KX827370.1 MF428478.1 MF428479.1 MF428480.1 MF428481.1 MK075003.1 MK075006.1 MN028536.1 NC_055019.1 NC_055020.1 NC_055021.1 NC_055022.1 NC_055023.1 NC_055024.1 NC_055025.1
3	50	163.4	2.002e+05	1.542e+05	0.5647	0.00000	AY954951.1 AY954952.1 DQ517338.1 DQ530359.1 DQ530360.1 HQ127381.1 JQ779024.1 JX274646.1 JX274647.1 KC677663.1 MG557619.1 MH321492.1 MK801682.1 MK801683.1 NC_007048.1 NC_007049.1 NC_008583.1 NC_009526.1 NC_017968.1 NC_021801.1 NC_028913.1 NC_054974.1 NC_054976.1 NC_054977.1 NC_054978.1 OM439662.1 OM439668.1 OM439671.1 AB370205.1 AF424781.1 AP008953.1 AY954953.1 CP062427.1 CP062451.1 KJ716334.1 MK6…
4	28	159.7	6.035e+04	1.336e+05	0.3111	0.994341	AY954961.1 DQ530362.1 KP893289.1 KT344895.1 MK618716.1 MW238767.1 NC_007058.1 NC_028669.1 NC_028859.1 NC_028864.1 NC_054982.1 AP008954.1 AY954960.1 KJ452291.1 NC_007057.1 NC_008799.1 NC_028917.1 OM439669.1 OM439672.1 OM439673.1 JQ973847.1 KJ140076.1 MK290764.1 NC_021332.1 NC_024391.1 NC_054979.1 OM439663.1 OM439674.1
5	38	149.8	1.053e+05	1.433e+05	0.4233	0.00000	AY954962.1 AY954963.1 AY954965.1 KR709302.1 KR709303.1 MG543995.1 MG564297.1 MK211557.1 NC_007059.1 NC_007060.1 NC_007062.1 NC_054980.1 NC_054983.1 AB370268.1 AP001553.1 AY954964.1 AY954966.1 AY954967.1 DQ908929.1 JX013863.1 JX094501.1 KC595279.1 MN904510.1 NC_003288.1 NC_007061.1 NC_007063.1 NC_007064.1 NC_010147.1 NC_021326.1 NC_021863.1 NC_023500.1 NC_030652.1 NC_054981.1 AY954968.1 KP893290.1…
6	16	107.1	1.285e+04	2.783e+04	0.3157	0.745308	BK024927.1 BK031457.1 BK020317.1 BK021237.1 BK031785.1 BK035552.1 BK040996.1 BK046364.1 BK049105.1 BK052629.1 JN700519.1 JN700520.2 KY653116.1 KY653117.1 NC_019914.1 NC_020490.2
7	5	48.90	489.0	4761	0.09297	0.996692	BK025584.1 KF589919.1 KT429161.1 KX156762.1 KY653126.1
8	9	38.42	1383	1.201e+04	0.1031	0.999604	BK025584.1 KF589919.1 KT429161.1 KX156762.1 KX827371.1 MF417889.1 MK075001.1 MK075004.1 KY653126.1
9	2	438.0	438.0	5376	0.07528	0.979387	AY954958.1 NC_007055.1
10	4	164.6	987.4	1.066e+04	0.08469	0.993495	AY954959.1 NC_007056.1 MT724048.1 MW221967.1
11	21	233.6	4.905e+04	2.847e+04	0.6324	1.54233e-08	BK020383.1 BK029101.1 DQ831957.1 DQ834250.1 JN192400.1 JN192401.1 KU598975.1 KY653120.1 MT596497.1 MW364971.1 MW364972.1 MW364973.1 MW364974.1 MW364975.1 NC_008722.1 NC_008723.1 NC_018281.1 NC_018284.1 NC_031241.1 NC_055036.1 MT596498.1
12	8	86.87	2432	2.074e+04	0.1049	0.999685	AY954958.1 AY954959.1 NC_007055.1 NC_007056.1 BK023825.1 KY653129.1 MT724048.1 MW221967.1
13	2	50.23	50.23	376.1	0.1167	0.658454	KT001912.1 KJ159566.1
14	2	573.6	573.6	491.7	0.5364	0.0969654	AB711120.1 NC_020883.1
15	6	516.8	7752	2281	0.7717	0.00249906	MN176222.1 MN176223.1 MN176224.1 MN176225.1 MN176226.1 MN176229.1
16	3	301.9	905.6	1185	0.4319	0.0887649	KY565347.3 MH884514.1 NC_041918.2
17	7	302.4	6350	796.1	0.8869	0.00105828	MH752385.1 MN176227.1 MN176228.1 NC_004166.2 X97918.2 MN013088.1 MN176219.1
18	3	493.1	1479	7753	0.1601	0.987691	MZ398135.2 MZ398136.2 MZ399596.2
19	39	420.6	3.117e+05	1.749e+04	0.9466	0.00000	AB712291.1 HE962497.1 JF731128.1 KF192053.1 KJ094032.2 KJ127303.1 KT932699.1 KY303907.1 KY472224.1 LC547238.1 MH618488.1 MH791415.1 MK570225.1 MK721189.1 MK721194.1 MK800154.1 MN103542.1 MN939408.1 MW677132.1 MZ333457.1 NC_018086.1 NC_021868.1 NC_024212.1 NC_029016.1 NC_041861.1 NC_041959.1 NC_041960.1 OL505085.1 OL870612.1 ON086985.1 ON113171.1 ON113172.1 ON113173.1 ON113174.1 ON113175.1 ON11317…
20	2	4.501	4.501	742.4	0.005994	0.658454	MH458951.1 BK020348.1
21	3	270.4	811.2	0.000	0.9927	0.0296732	LC545443.1 AB746912.1 LC545444.1
22	25	114.3	3.428e+04	3.053e+04	0.5285	1.31120e-09	BK015620.1 BK015884.1 BK022789.1 BK023149.1 BK031496.1 BK033651.1 BK034648.1 BK035728.1 BK036272.1 BK037907.1 BK038419.1 BK039799.1 BK040336.1 BK041158.1 BK041286.1 BK041382.1 BK042999.1 BK044291.1 BK045959.1 BK046485.1 BK046629.1 BK050721.1 BK057951.1 MK448902.1 OL774875.1
23	2	388.5	388.5	823.6	0.3195	0.984809	AB823818.1 NC_021784.1
24	10	153.7	6915	8978	0.4346	0.0156045	BK022789.1 BK033651.1 BK036272.1 BK037907.1 BK038419.1 BK039799.1 BK044291.1 BK035549.1 BK035746.1 BK041751.1
25	10	156.7	7051	1.494e+04	0.3203	0.236338	BK040336.1 BK041286.1 BK041382.1 BK050721.1 BK033495.1 BK042112.1 BK050606.1 BK051161.1 BK056638.1 BK058523.1
26	3	306.8	920.3	1181	0.4368	0.0404278	BK035549.1 BK035746.1 BK041751.1
27	11	395.8	2.177e+04	2347	0.9019	3.50442e-05	KC595514.1 KC595515.1 KC595517.1 KC595518.2 KT151956.1 KT151958.1 NC_022980.1 NC_028969.1 NC_029029.1 NC_029104.1 NC_041976.1
28	2	407.5	407.5	1425	0.2219	0.984809	KM983327.1 NC_028991.1
29	12	128.0	8446	2220	0.7901	1.82925e-05	BK023246.1 BK015870.1 BK017993.1 BK047115.1 BK047893.1 BK048693.1 BK018574.1 BK050758.1 BK055247.1 BK016342.1 BK043430.1 BK053208.1
30	10	443.9	1.998e+04	705.1	0.9650	9.13355e-05	AF020713.1 KY030782.1 MT366945.1 MT366946.1 MT366947.1 MT601272.1 MT601273.1 MT601274.1 MZ969646.1 OL580764.1
31	3	122.4	367.2	465.3	0.4379	0.0404278	BK022077.1 BK024303.1 BK016094.1
32	3	111.4	334.2	31.43	0.8993	0.0404278	JN638751.1 BK037308.1 BK041845.1
33	117	75.55	5.127e+05	1.646e+05	0.7568	0.00000	AF115102.1 AF085222.2 AF115103.1 AF145054.1 KT717083.1 KT717084.1 KT717085.1 KY705251.1 KY705256.1 KY705257.1 KY705259.1 KY705260.1 KY705262.1 KY705264.1 KY705265.1 KY705266.1 KY705267.1 KY705270.1 KY705271.1 KY705272.1 KY705273.1 KY705274.1 KY705275.1 KY705276.1 KY705282.1 KY705283.1 KY705284.1 KY705287.1 KY705288.1 KY705289.1 KY705290.1 MF161328.1 MF580759.1 MF580760.1 MF580761.1 MF580762.1 MF5…
34	67	112.4	2.485e+05	1.534e+05	0.6180	0.00000	AF158600.2 BK043236.1 CP029253.1 FJ226752.1 HE861935.1 HG380752.1 KY705258.1 KY705268.1 KY705277.1 KY705278.1 KY705279.1 KY705280.1 KY705281.1 KY705286.1 MH375593.1 MH892362.1 MH892363.1 MH892364.1 MH892366.1 MH892376.1 MH892383.1 MH892384.1 MH892385.1 MH937460.1 MH937463.1 MH937464.1 MH937473.1 MH937475.1 MH937478.1 MH937479.1 MH937494.1 MH937502.1 MH937503.1 MH937505.1 MH937507.1 MH937510.1 MH9…
35	3	428.3	1285	7895	0.1399	0.987691	MK448824.1 MK449002.1 MK449003.1
36	30	121.3	5.277e+04	7.031e+04	0.4285	1.10237e-08	BK021621.1 BK052404.1 BK053267.1 BK015133.1 BK022980.1 BK023380.1 BK023421.1 BK028666.1 BK028864.1 BK031040.1 BK033526.1 BK034763.1 BK034841.1 BK035840.1 BK036041.1 BK036174.1 BK039361.1 BK039770.1 BK039853.1 BK039949.1 BK040640.1 BK041585.1 BK044102.1 BK050625.1 BK050645.1 BK052927.1 BK057839.1 CP002889.1 MK448980.1 BK056337.1
37	47	101.0	1.092e+05	9.395e+04	0.5372	0.00000	BK033417.1 BK038945.1 FJ965538.1 KY705252.1 KY705255.1 MH892355.1 MH892367.1 MK202161.1 NC_012753.1 BK054445.1 BK027072.1 BK029796.1 BK034238.1 BK042926.1 BK047287.1 BK027615.1 BK028408.1 BK034341.1 BK048868.1 BK049923.1 BK055598.1 MH892373.1 BK016905.1 BK025019.1 BK026502.1 BK034173.1 BK038378.1 BK043019.1 BK044779.1 BK045275.1 BK046458.1 BK048860.1 BK049222.1 BK053427.1 MK448799.1 MK448800.1 MK…
38	4	202.9	1217	8667	0.1230	0.992931	BK049221.1 KX160216.1 KX160217.1 KX160218.1
39	25	108.3	3.250e+04	2.206e+04	0.5951	0.00000	AF304433.1 AF109874.2 AF349457.1 BK049221.1 BK051177.1 CP050061.1 DQ394806.1 DQ838728.1 KX160205.1 KX160207.1 KX160208.1 KX160212.1 KX160213.1 KX160214.1 KX160215.1 KX160216.1 KX160217.1 KX160218.1 MN534315.1 MN534318.1 MN534319.1 MZ308445.1 NC_002703.1 NC_002747.1 NC_004066.1
40	2	413.9	413.9	4744	0.08018	0.984809	AF323668.1 NC_002666.1
41	7	107.5	2257	8451	0.2105	0.996355	AF323669.1 BK028330.1 MN534316.1 NC_056724.1 AF489521.1 MN689530.1 MN689509.1
42	2	425.5	425.5	2904	0.1277	0.984809	KU892558.1 NC_031016.1
43	7	71.08	1493	8304	0.1521	0.989275	BK015226.1 BK021552.1 BK024227.1 BK021847.1 BK024484.1 BK014730.1 BK032853.1
44	14	69.50	6324	1.209e+04	0.3429	0.454274	BK015226.1 BK016364.1 BK016583.1 BK016610.1 BK017425.1 BK020701.1 BK021112.1 BK021391.1 BK021552.1 BK024227.1 BK047587.1 BK052678.1 BK058051.1 BK058916.1
45	7	62.92	1321	4515	0.2259	0.996355	BK021391.1 BK052678.1 BK058051.1 BK028171.1 BK043658.1 BK050595.1 BK026454.1
46	6	196.3	2944	5733	0.3388	0.147276	BK022222.1 GQ452243.1 KJ608188.1 KT945994.2 NC_013696.1 NC_028671.2
47	3	77.61	232.8	1758	0.1166	0.985452	BK055021.1 BK027399.1 BK033223.1
48	13	109.7	8554	9183	0.4816	0.00146801	DQ394807.1 DQ394808.1 DQ394809.1 KX456206.1 KX456209.1 KX456210.1 KX456213.1 DQ394810.1 BK015204.1 BK020221.1 BK024223.1 BK024464.1 BK053042.1
49	2	369.3	369.3	2536	0.1269	0.984809	HM144385.1 NC_015252.1
50	14	42.50	3867	2.012e+04	0.1610	0.999997	KX160204.1 KX160220.1 MN534320.1 BK022116.1 BK026049.1 BK027081.1 BK030322.1 BK034177.1 BK041160.1 BK043107.1 BK043742.1 BK051154.1 BK052193.1 BK057658.1
51	3	14.27	42.80	212.1	0.1640	0.985452	BK030911.1 MN856005.1 MN856007.1
52	5	95.53	955.3	2607	0.2674	0.981643	BK032612.1 HQ141411.1 MG788324.1 BK045744.1 BK055492.1
53	7	142.6	2995	1826	0.6194	0.00105828	AJ131519.1 BK026065.1 NC_000896.1 BK034294.1 BK044658.1 BK039401.1 BK042476.1
54	6	72.21	1083	2861	0.2738	0.851023	BK043454.1 BK031146.1 BK055683.1 BK018607.1 BK033566.1 BK058229.1
55	2	226.0	226.0	960.6	0.1898	0.979387	BK032612.1 HQ141411.1
56	6	192.7	2890	6373	0.3116	0.885117	BK022661.1 BK033413.1 BK046262.1 BK049329.1 BK035603.1 BK055685.1
57	11	181.4	9977	5.112e+04	0.1632	0.999969	BK042926.1 BK018563.1 BK035913.1 BK040990.1 BK045724.1 BK016756.1 BK028819.1 BK043046.1 BK043872.1 BK058435.1 BK058874.1
58	13	176.2	1.374e+04	4284	0.7613	8.08511e-06	AF195902.3 BK028044.1 BK028885.1 BK042187.1 BK048567.1 BK049738.1 BK054644.1 DQ320509.1 HE956704.1 KF767351.1 NC_007924.1 NC_019782.1 NC_024206.1
59	5	273.1	2731	4309	0.3874	0.0107859	BK019084.1 BK015156.1 BK026537.1 BK029702.1 BK045610.1
60	3	269.0	806.9	3097	0.2064	0.985452	BK026778.1 BK027090.1 BK027759.1
61	4	143.5	860.7	3784	0.1850	0.993495	BK028885.1 BK045548.1 HE956704.1 NC_019782.1
62	5	142.4	1424	2629	0.3505	0.201698	BK015204.1 BK020221.1 BK024223.1 BK024464.1 BK053042.1
63	4	101.9	611.5	2380	0.2039	0.992931	BK034808.1 BK058588.1 BK014979.1 BK041565.1
64	3	55.63	166.9	642.7	0.2046	0.808633	BK040445.1 BK028834.1 BK024213.1
65	2	304.7	304.7	222.5	0.5736	0.110336	BK040478.1 BK049143.1
66	4	99.58	597.5	2035	0.2263	0.969699	BK043454.1 BK031146.1 BK055683.1 BK033566.1
67	8	59.19	1657	5328	0.2367	0.520970	BK034808.1 BK043519.1 BK058588.1 MN830257.1 BK014979.1 AY459533.1 BK041565.1 NC_005354.1
68	26	60.65	1.971e+04	1.142e+04	0.6320	1.25020e-08	AY766464.1 BK023785.1 BK050541.1 KU892558.1 NC_031016.1 BK016834.1 BK017372.1 BK021247.1 BK021505.1 BK023733.1 BK023891.1 BK024119.1 BK025141.1 BK025198.1 BK025964.1 BK026350.1 BK037631.1 BK050996.1 HM144386.1 KF147927.1 KF183314.1 KF183315.1 NC_015254.1 NC_023559.1 NC_023560.1 NC_023571.1
69	2	394.1	394.1	1973	0.1662	0.984809	HE956704.1 NC_019782.1
70	23	123.0	3.112e+04	3.461e+04	0.4731	4.30420e-07	BK015130.1 BK023351.1 BK031281.1 BK031793.1 BK032877.1 BK034721.1 BK039029.1 BK040797.1 BK041839.1 BK042140.1 BK044074.1 BK049854.1 BK053433.1 BK057209.1 KT337342.1 KY065453.1 KY065454.1 KY065459.1 KY065460.1 KY065461.1 KY065462.1 KY065463.1 KY065471.1
71	3	221.7	665.0	3851	0.1471	0.986587	BK015614.1 BK036553.1 BK041666.1
72	2	237.2	237.2	621.5	0.2750	0.979387	BK032540.1 BK051583.1
73	5	221.7	2217	7502	0.2279	0.996692	BK053317.1 MT980836.1 MT980837.1 MT980839.1 MT980840.1
74	23	86.47	2.188e+04	1.384e+04	0.6117	3.30299e-09	BK022149.1 BK026197.1 MN830258.1 NC_048625.1 BK021222.1 BK021250.1 AY605066.1 AY131267.2 BK016167.1 BK021283.1 BK021358.1 BK021721.1 BK022148.1 BK022260.1 BK022332.1 BK026193.1 BK048277.1 EU246945.1 KC171646.1 KC171647.1 MT956952.1 NC_048680.1 NC_048737.1
75	3	255.4	766.3	1561	0.3284	0.668740	BK034294.1 BK044658.1 BK039401.1
76	15	598.9	6.288e+04	2333	0.9638	9.35235e-07	KM677185.1 KY554772.1 NC_049856.1 HM029250.1 BK029946.1 KF926093.1 KY554769.1 KY554770.1 KY554773.1 KY554774.1 KY554775.1 KY554776.1 NC_049854.1 NC_049855.1 NC_049857.1
77	4	279.2	1675	981.4	0.6287	0.0151914	BK036044.1 BK039278.1 BK050835.1 BK054751.1
78	3	218.4	655.1	1795	0.2667	0.985452	MG788324.1 BK045744.1 BK055492.1
79	29	134.3	5.453e+04	6526	0.8923	0.00000	AF547987.1 AF335538.1 BK016367.1 BK017086.1 BK021735.1 BK022281.1 BK023667.1 BK023754.1 BK024471.1 BK024473.1 BK024532.1 BK025241.1 BK049729.1 BK052252.1 BK053301.1 BK055124.1 CP000711.1 KJ832078.1 MH717096.1 MN340231.1 MT813197.1 MT833387.1 NC_002730.1 NC_005344.1 NC_027398.1 ON470589.1 ON470594.1 ON470605.1 OV696608.1
80	7	121.5	2552	6921	0.2690	0.952018	BK027632.1 BK032063.1 MH706966.1 BK024300.1 JQ806764.1 NC_018279.1 BK032161.1
81	2	368.9	368.9	2048	0.1524	0.979387	BK032063.1 MH706966.1
82	16	101.9	1.222e+04	1529	0.8867	7.69055e-07	MF417881.1 BK015306.1 BK020356.1 BK026149.1 BK028315.1 BK029912.1 BK031298.1 BK032175.1 BK057211.1 MK416007.1 MK416019.1 MK422455.1 MK433579.1 MK448230.1 MN098327.1 MW057855.1
83	4	349.9	2100	1982	0.5134	0.0132594	AP014629.1 MH898687.1 NC_026611.1 NC_054464.1
84	2	363.0	363.0	1266	0.2223	0.979387	AF543311.2 AY368235.2
85	3	164.1	492.3	834.6	0.3694	0.331260	BK015698.1 BK030154.1 BK032118.1
86	22	54.68	1.263e+04	5938	0.6786	7.17210e-09	AF543311.2 AY368235.2 BK018856.1 BK023894.1 BK024292.1 BK031998.1 BK032214.1 BK033026.1 BK034706.1 BK040485.1 BK048627.1 BK050699.1 BK054198.1 KT803877.1 LR798197.1 MH179474.1 MH809532.1 MH809533.1 MK804891.1 MK804892.1 NC_054465.1 NC_054466.1
87	2	325.3	325.3	860.6	0.2734	0.979387	BK032214.1 BK033026.1
88	3	234.2	702.6	1387	0.3352	0.331260	BK034706.1 BK040485.1 BK054198.1
89	3	342.7	1028	3586	0.2226	0.987691	KT803877.1 MH809532.1 MH809533.1
90	25	308.3	9.248e+04	1.286e+04	0.8775	0.00000	BK017052.1 HE806280.1 JX976549.1 KJ817802.1 KP861229.1 KP861231.1 KY670595.1 KY829116.2 MH853786.1 MH853787.1 MN166083.1 MN516421.1 MN516422.1 MZ593728.1 MZ618622.1 NC_017984.1 NC_024785.1 NC_028855.1 NC_041857.1 NC_041924.1 NC_041966.1 OL743187.1 ON036882.1 ON036883.1 ON237674.1
91	11	277.3	1.525e+04	2128	0.8764	3.87189e-05	KF591601.1 MF614100.1 MK125141.1 MK651787.1 MN850581.1 MN850588.1 MN850623.1 NC_047742.1 NC_047862.1 NC_048113.1 NC_048178.1
92	2	322.7	322.7	16.74	0.9396	0.110336	MG592398.1 MG592584.1
93	4	38.09	228.5	1659	0.1206	0.992931	BK033365.1 EU409559.1 BK026615.1 MN830252.1
94	3	147.7	443.1	847.6	0.3417	0.500000	BK015771.1 BK020000.1 BK020850.1
95	13	229.1	1.787e+04	4207	0.8085	8.03122e-06	AJ242593.1 DQ003637.1 KJ094022.1 KP399678.1 MH341452.1 MZ361825.1 MZ361826.1 MZ361827.1 NC_003216.1 NC_009810.1 NC_024384.1 NC_028929.1 ON456151.1
96	3	204.4	613.1	2108	0.2248	0.985452	DQ003639.1 KJ094023.1 NC_049900.1
97	3	138.3	414.9	2963	0.1226	0.985452	DQ003642.1 KP399677.1 MH341451.1
98	7	177.1	3719	3208	0.5358	0.00105828	DQ003639.1 JX120799.2 KJ094023.1 NC_021539.2 NC_049900.1 AJ312240.2 NC_003291.2
99	3	36.77	110.3	625.1	0.1488	0.985452	MF417903.1 MH844558.1 MF893271.1
100	2	368.8	368.8	648.1	0.3612	0.110336	AY616446.1 NC_006557.1
101	31	183.1	8.513e+04	4.775e+04	0.6403	0.00000	AJ302074.2 BK022588.1 BK035947.1 BK035948.1 BK036189.1 BK036881.1 BK037657.1 BK040436.1 BK040786.1 BK042810.1 BK048044.1 BK056941.1 DQ113772.1 HF563658.1 KT337346.1 KT337348.1 KT337358.1 KX550065.1 KY065455.1 KY065479.1 KY065487.1 KY065490.1 KY065491.1 KY065492.1 KY065493.1 KY065501.1 KY065502.1 MK448905.1 NC_003050.2 NC_022791.1 NC_031915.1
102	3	306.9	920.8	2017	0.3128	0.987691	BK019779.1 BK052091.1 BK056234.1
103	48	88.50	9.983e+04	6.063e+04	0.6218	0.00000	BK030219.1 BK036233.1 BK057402.1 MK448758.1 BK036017.1 MK448757.1 OL774872.1 BK015122.1 BK015441.1 BK023287.1 BK023294.1 BK030535.1 BK030819.1 BK033728.1 BK034741.1 BK038616.1 BK038872.1 BK039989.1 BK040593.1 BK040877.1 BK040896.1 BK041120.1 BK045175.1 BK047669.1 BK050294.1 KY065498.1 MK448893.1 BK022489.1 BK030079.1 BK036641.1 BK038797.1 BK039538.1 BK040025.1 BK040907.1 BK040972.1 BK044833.1 BK0…
104	15	54.73	5747	2.001e+04	0.2229	0.483457	BK031247.1 MK448874.1 MK448875.1 MK448878.1 MK448898.1 BK051911.1 MK448705.1 MK448873.1 BK023789.1 BK047245.1 MK448704.1 MK448707.1 MK448709.1 MK448710.1 MK448879.1
105	34	114.4	6.420e+04	5.016e+04	0.5610	0.00000	BK031247.1 BK033713.1 BK034451.1 BK035947.1 BK037657.1 BK040271.1 BK046553.1 BK056526.1 BK059072.1 JX879087.1 KC413988.1 KT388093.1 KY349816.1 MK448671.1 MK448708.1 MK448714.1 MK448831.1 MK448834.1 MK448861.1 MK448874.1 MK448875.1 MK448886.1 MK448887.1 MK448897.1 MK448898.1 MK448925.1 MK448927.1 MK449006.1 MK449009.1 MT900488.1 MW495853.1 NC_019418.1 NC_028697.1 OL774873.1
106	15	191.9	2.015e+04	2.767e+04	0.4211	1.68725e-06	BK037735.1 AJ609634.1 BK015616.1 BK022626.1 BK033375.1 BK034807.1 BK037521.1 BK041089.1 BK041124.1 BK041161.1 BK045738.1 BK051523.1 MK448910.1 NC_005294.1 OL774867.1
107	50	162.4	1.989e+05	1.169e+05	0.6296	0.00000	KT337339.1 KT337340.1 KT337349.1 KT337353.1 KT337356.1 KY065450.1 KY065452.1 KY065456.1 KY065472.1 KY065475.1 KY065476.1 KY065477.1 KY065496.1 NC_031910.1 NC_031920.1 NC_031923.1 FR671407.1 FR671410.1 HG799496.1 KT337355.1 KT337362.1 KY065500.1 NC_024357.1 NC_031929.1 KT337341.1 NC_031901.1 FR671405.1 FR671411.1 HG799490.1 HG799497.1 KT337344.1 KT337367.1 KY065486.1 KY065505.1 NC_024361.1 NC_0243…
108	26	90.55	2.943e+04	5.008e+04	0.3699	0.00293957	KT337347.1 KY065485.1 KY065503.1 KY065504.1 AY007505.3 BK022737.1 BK022770.1 BK023191.1 BK034643.1 BK034676.1 BK036059.1 BK036537.1 BK037240.1 BK037710.1 BK038681.1 BK040121.1 BK040408.1 BK041170.1 BK042130.1 BK043423.1 BK044922.1 BK049369.1 BK052609.1 BK053756.1 BK057158.1 BK058092.1
109	19	155.2	2.654e+04	3.858e+04	0.4074	0.000164735	BK023093.1 BK023154.1 BK023579.1 BK030300.1 BK034296.1 BK035704.1 BK036784.1 BK037957.1 BK040000.1 BK040361.1 BK042950.1 BK052010.1 BK052313.1 BK052999.1 BK056617.1 MK448733.1 BK040722.1 BK034414.1 BK033659.1
110	6	152.6	2289	3966	0.3652	0.235585	BK023789.1 BK047245.1 MK448704.1 MK448707.1 MK448709.1 MK448710.1
111	17	189.9	2.583e+04	4.259e+04	0.3773	0.0338571	MK448949.1 MK448959.1 MK448965.1 AY050245.2 MK448686.1 MK448762.1 MK448788.1 MK448791.1 MK448793.1 MK448862.1 MK448951.1 MK448954.1 MK448958.1 MK448960.1 MK448977.1 NC_003157.5 NC_004587.1
112	4	102.0	612.0	1732	0.2602	0.904367	AY616446.1 NC_006557.1 BK021808.1 BK024484.1
113	2	274.8	274.8	182.5	0.5957	0.110336	BK032581.1 BK044879.1
114	2	26.66	26.66	449.8	0.05549	0.979387	BK022455.1 BK023760.1
115	13	84.66	6603	2932	0.6907	8.24852e-06	BK033221.1 BK033536.1 BK022221.1 BK025016.1 BK027639.1 BK027656.1 BK027975.1 BK022243.1 BK027400.1 BK047465.1 BK053649.1 BK034713.1 BK043510.1
116	2	283.5	283.5	1160	0.1958	0.979387	BK034448.1 BK035697.1
117	3	125.3	375.9	699.6	0.3476	0.500000	MH341453.1 BK021945.1 BK048560.1
118	4	138.0	828.0	3950	0.1730	0.943824	MK448818.1 MK448806.1 MK448812.1 MK448990.1
119	41	81.70	6.699e+04	7.519e+04	0.4709	0.00000	BK015772.1 BK022475.1 BK023276.1 BK033803.1 BK034873.1 BK038155.1 BK039760.1 BK040803.1 BK042159.1 BK042756.1 BK043049.1 BK046739.1 BK046912.1 BK049499.1 BK050415.1 BK056228.1 MK448891.1 BK035650.1 BK036155.1 BK036725.1 BK039736.1 BK041034.1 BK041255.1 BK041833.1 BK041994.1 BK045120.1 BK050615.1 BK057942.1 BK058465.1 MK448738.1 BK014689.1 BK034142.1 BK034503.1 BK038089.1 BK039260.1 BK040160.1 BK0…
120	6	134.5	2017	6522	0.2359	0.998474	BK016495.1 BK031475.1 BK041893.1 BK058515.1 BK042466.1 BK028438.1
121	6	49.16	737.4	1291	0.3615	0.148977	BK059068.1 BK015859.1 BK022077.1 BK024303.1 MW478292.1 BK016094.1
122	30	70.08	3.049e+04	5.985e+04	0.3373	0.193550	BK030806.1 BK041192.1 BK041675.1 BK042734.1 BK042768.1 BK057235.1 MK448740.1 MK448917.1 OL774870.1 BK023502.1 BK030503.1 BK036795.1 BK037299.1 BK041747.1 BK041921.1 BK044293.1 BK056603.1 BK058749.1 BK023285.1 BK024762.1 BK033385.1 BK037983.1 BK043174.1 BK044656.1 BK045924.1 BK048992.1 BK048999.1 BK051294.1 BK052853.1 BK056283.1
123	19	82.96	1.419e+04	8863	0.6145	6.79170e-06	BK019779.1 BK052091.1 BK056234.1 BK028895.1 BK037770.1 BK045433.1 BK023157.1 BK023482.1 BK033412.1 BK038522.1 BK050770.1 BK022415.1 BK042045.1 BK036940.1 BK040170.1 BK052235.1 BK040542.1 BK041110.1 BK052610.1
124	30	116.3	5.058e+04	4.607e+04	0.5230	0.00000	BK033934.1 BK034016.1 BK035661.1 BK015021.1 BK015773.1 BK022843.1 BK023544.1 BK033404.1 BK034630.1 BK035496.1 BK035979.1 BK036209.1 BK036250.1 BK036899.1 BK037415.1 BK037760.1 BK038591.1 BK038924.1 BK039904.1 BK041518.1 BK041538.1 BK041608.1 BK041749.1 BK044852.1 BK048625.1 BK049074.1 BK054898.1 EF116926.2 MK448810.1 NC_008721.2
125	31	150.5	7.000e+04	3.347e+04	0.6761	0.00000	BK029583.1 BK022763.1 BK030195.1 BK039935.1 BK040118.1 BK049831.1 BK053058.1 BK054776.1 BK055067.1 BK057295.1 BK015863.1 BK016761.1 BK019730.1 BK020237.1 BK023052.1 BK024290.1 BK025327.1 BK033935.1 BK034517.1 BK036086.1 BK039914.1 BK044236.1 BK044329.1 BK045817.1 BK049893.1 BK053608.1 BK054701.1 MK448730.1 MK448744.1 MK448745.1 MK448923.1
126	10	28.73	1293	3850	0.2505	0.454861	BK031597.1 BK032275.1 BK041893.1 BK059068.1 BK015859.1 BK022077.1 BK024303.1 MW478292.1 BK016094.1 BK028438.1
127	4	102.5	615.0	6851	0.08228	0.992931	BK045056.1 BK022923.1 BK032820.1 KY065482.1
128	10	126.9	5711	2.132e+04	0.2111	0.999837	BK034156.1 BK036754.1 BK037498.1 BK038832.1 BK049835.1 MK448884.1 FM163528.1 NC_010945.1 BK035745.1 BK054370.1
129	8	62.71	1756	568.3	0.7503	0.000469553	BK031603.1 BK052411.1 BK040501.1 BK034508.1 BK034553.1 BK042403.1 BK048304.1 BK032640.1
130	6	58.74	881.1	2888	0.2330	0.998474	BK017037.1 BK021461.1 GQ478088.1 MK448705.1 MK448873.1 MT747435.1
131	7	72.36	1520	1.131e+04	0.1183	0.999299	BK016202.1 MK448692.1 MK448702.1 MK448711.1 MK448716.1 MK448724.1 BK057031.1
132	17	279.4	3.800e+04	1.101e+05	0.2566	0.999996	BK016741.1 BK017157.1 BK017236.1 BK019842.1 BK026936.1 BK044369.1 BK048462.1 MK327140.1 MW119258.1 MW722082.1 MZ318367.1 MZ440881.1 MZ836210.1 NC_054652.1 NC_054654.1 OL362277.1 OL617041.1
133	93	286.4	1.225e+06	1.116e+05	0.9164	0.00000	AM491472.1 BK021421.1 KX523699.2 KY860935.1 MF158038.1 MH321493.1 MH424446.1 MH791410.1 MK112901.1 MK947460.1 MN692673.1 MZ375232.1 MZ375295.1 MZ375296.1 MZ375297.1 MZ375298.1 MZ375299.1 MZ375300.1 MZ375301.1 MZ375302.1 MZ375303.1 MZ375304.1 MZ375305.1 MZ375306.1 MZ375307.1 MZ375308.1 MZ375309.1 MZ375310.1 MZ375311.1 MZ375312.1 MZ375313.1 MZ375314.1 MZ375315.1 MZ375316.1 MZ375317.1 MZ375318.1 MZ3…
134	4	61.71	370.3	3610	0.09284	0.969699	BK022599.1 BK041819.1 BK058066.1 BK047597.1
135	2	183.9	183.9	182.5	0.4965	0.110336	MZ172460.1 MZ669808.1
136	4	134.6	807.8	2222	0.2659	0.969699	BK028171.1 BK043658.1 BK050595.1 BK026454.1
137	6	88.09	1321	717.7	0.6442	0.00246102	AP013516.1 AP013514.1 AP013517.1 LR796320.1 LR796495.1 LR796897.1
138	4	323.6	1942	486.4	0.7971	0.00967973	JQ823122.1 JQ823123.1 NC_018271.1 NC_018272.1
139	4	138.8	832.6	5723	0.1269	0.992931	BK022116.1 BK026049.1 BK030322.1 BK043742.1
140	2	136.7	136.7	2888	0.04514	0.979387	BK027081.1 BK057658.1
141	6	241.9	3629	2801	0.5633	0.00253743	BK023578.1 BK034148.1 BK038281.1 BK042267.1 BK027043.1 BK023753.1
142	16	152.1	1.825e+04	1.267e+04	0.5896	7.72448e-07	BK015221.1 BK023317.1 BK030608.1 BK034205.1 BK034310.1 BK035605.1 BK039137.1 BK048393.1 BK049220.1 BK058403.1 BK023164.1 BK035812.1 BK043093.1 BK044868.1 BK050443.1 BK051905.1
143	12	272.4	1.798e+04	1.960e+04	0.4781	1.82925e-05	BK036538.1 BK039542.1 BK040325.1 BK040708.1 BK046233.1 BK052263.1 BK056468.1 BK032560.1 BK033865.1 BK034350.1 BK036866.1 BK037707.1
144	2	168.9	168.9	740.5	0.1849	0.979387	BK046847.1 BK055097.1
145	8	145.9	4085	2.240e+04	0.1541	0.999679	KC413987.1 KX077890.1 KC348598.1 KC348601.1 KC348602.1 MK448816.1 MK448984.1 MK448988.1
146	5	233.1	2331	1.452e+04	0.1383	0.996692	KC413987.1 KX077890.1 KC348601.1 KC348602.1 MK448988.1
147	2	381.5	381.5	3825	0.09060	0.984809	KP208803.1 NC_028666.1
148	10	209.8	9441	2.165e+04	0.3035	0.956114	MH853355.1 MH853358.1 MK448736.1 MK448742.1 MK448781.1 MK448829.1 MK448837.1 MK448911.1 MK448916.1 MK448938.1
149	4	256.4	1538	9025	0.1455	0.993495	MK448701.1 MK448865.1 MK448869.1 MK448870.1
150	48	38.36	4.327e+04	3.390e+04	0.5600	0.00000	MK448737.1 BK014714.1 BK014664.1 BK014792.1 BK017108.1 BK018126.1 BK021536.1 BK022367.1 BK022528.1 BK023783.1 BK025382.1 BK025576.1 BK027046.1 BK027449.1 BK027909.1 BK029463.1 BK031777.1 BK034834.1 BK035950.1 BK036102.1 BK036504.1 BK037674.1 BK037884.1 BK038259.1 BK039089.1 BK039335.1 BK040860.1 BK042778.1 BK043450.1 BK045228.1 BK045845.1 BK046760.1 BK046964.1 BK047299.1 BK048306.1 BK048645.1 BK0…
151	15	191.2	2.008e+04	4.045e+04	0.3316	0.533138	MK448763.1 MK448767.1 MK448773.1 MK448786.1 MK448943.1 MK448964.1 MK449012.1 NC_004586.1 MK448685.1 MK448771.1 MK448777.1 MK448845.1 MK448853.1 MK448855.1 MK448972.1
152	2	91.44	91.44	2896	0.03057	0.979387	MK448900.1 MK448727.1
153	29	210.4	8.542e+04	3.733e+04	0.6955	0.00000	DQ864624.1 MK448678.1 MK448689.1 MK448693.1 MK448696.1 MK448697.1 MK448699.1 MK448766.1 MK448779.1 MK448784.1 MK448789.1 MK448797.1 MK448852.1 MK448866.1 MK448867.1 MK448868.1 MK448871.1 MK448947.1 MK448952.1 MK448961.1 MK448968.1 MK448974.1 NC_004589.1 NC_009819.1 MK448691.1 MK448729.1 MK448768.1 MK448948.1 MK448976.1
154	16	132.7	1.592e+04	2.522e+04	0.3867	0.0430426	KM289195.1 MK448681.1 MK448683.1 MK448723.1 MK448746.1 MK448753.1 MK448783.1 MK448790.1 MK448798.1 MK448833.1 MK448924.1 MK448967.1 MK449010.1 NC_004588.1 NC_028700.1 BK055313.1
155	18	116.0	1.775e+04	3.353e+04	0.3459	0.406157	MH853355.1 MH853358.1 MK448736.1 MK448742.1 MK448781.1 MK448829.1 MK448837.1 MK448911.1 MK448916.1 MK448938.1 MH853356.2 MK448749.1 MK448956.1 MK448971.1 MK448851.1 JX409894.1 JX409895.1 BK055313.1
156	23	122.2	3.092e+04	3.768e+04	0.4504	8.36869e-07	MK448669.1 MK448932.1 BK023315.1 BK030422.1 BK032615.1 BK034634.1 BK037257.1 BK037622.1 BK038878.1 BK039366.1 BK039689.1 BK040044.1 BK045963.1 BK046834.1 BK047138.1 BK050547.1 BK054713.1 BK055132.1 BK058797.1 MK448715.1 MK448892.1 MK448940.1 BK039786.1
157	8	54.45	1525	7433	0.1699	0.936096	MK448672.1 MK448849.1 BK017037.1 BK021461.1 GQ478088.1 MK448705.1 MK448873.1 MT747435.1
158	15	136.5	1.433e+04	3.991e+04	0.2640	0.998589	MK448673.1 MK448765.1 MK448775.1 MK448794.1 MK448795.1 MK448854.1 MK448858.1 MK448941.1 MK448944.1 MK448945.1 MK448946.1 MK448950.1 MK448953.1 MK448957.1 MK448970.1
159	17	122.5	1.666e+04	4.985e+04	0.2504	0.999982	MH853356.2 MK448675.1 MK448676.1 MK448688.1 MK448690.1 MK448694.1 MK448749.1 MK448772.1 MK448778.1 MK448782.1 MK448850.1 MK448859.1 MK448955.1 MK448966.1 MK448975.1 JX409894.1 JX409895.1
160	12	71.32	4707	1.501e+04	0.2385	0.995692	MK448677.1 MK448679.1 MK448682.1 MK448848.1 BK034179.1 BK051689.1 MK448703.1 MK448806.1 MK448812.1 MK448876.1 MK448990.1 MK449000.1
161	18	117.6	1.800e+04	2.690e+04	0.4005	0.0221973	KM289195.1 MK448672.1 MK448681.1 MK448683.1 MK448723.1 MK448746.1 MK448753.1 MK448783.1 MK448790.1 MK448798.1 MK448833.1 MK448849.1 MK448924.1 MK448967.1 MK449010.1 NC_004588.1 NC_028700.1 BK055313.1
162	7	96.82	2033	7818	0.2061	0.998353	MK448723.1 MK448746.1 MK448753.1 MK448924.1 BK026647.1 MK911750.1 MN938931.1
163	2	388.5	388.5	4621	0.07748	0.984809	MK448823.1 MK448996.1
164	17	129.4	1.760e+04	1.675e+04	0.5119	4.92320e-07	BK017397.1 BK024200.1 BK056718.1 BK059024.1 KR905066.1 KR905067.1 KR905070.1 MN830259.1 NC_028835.1 NC_028888.1 NC_028911.1 BK052623.1 KR905069.1 KU848186.1 NC_028783.1 NC_031125.1 BK037603.1
165	11	169.5	9322	2169	0.8097	3.96356e-05	BK021938.1 AY236756.1 BK058267.1 JN051154.1 JX486087.1 MG765275.2 MG765278.2 MH809528.1 NC_006936.1 NC_016161.1 NC_019916.1
166	29	75.38	3.060e+04	1.682e+04	0.6446	0.00000	BK022149.1 BK026197.1 MN830258.1 NC_048625.1 BK021222.1 BK021250.1 AY605066.1 AY131267.2 BK016167.1 BK021283.1 BK021358.1 BK021721.1 BK022148.1 BK022260.1 BK022332.1 BK026193.1 BK048277.1 EU246945.1 KC171646.1 KC171647.1 KR905066.1 KR905067.1 KR905070.1 MT956952.1 NC_028835.1 NC_028888.1 NC_028911.1 NC_048680.1 NC_048737.1
167	4	357.7	2146	3325	0.3917	0.0132594	JN051154.1 JX486087.1 NC_016161.1 NC_019916.1
168	2	369.3	369.3	350.4	0.5103	0.0969654	KU981050.1 NC_031101.1
169	2	481.2	481.2	246.6	0.6575	0.110336	MN830254.1 MN830255.1
170	2	336.7	336.7	636.5	0.3446	0.0969654	AY459533.1 NC_005354.1
171	4	83.71	502.3	2676	0.1576	0.969699	BK044533.1 BK052016.1 BK053364.1 BK048444.1
172	6	53.46	801.9	4098	0.1633	0.995880	BK044533.1 BK046129.1 BK052016.1 BK053364.1 BK056791.1 BK048444.1
173	2	600.0	600.0	6273	0.08725	0.979387	FJ822135.1 MT758689.1
174	8	65.83	1843	4347	0.2970	0.479061	AY616446.1 NC_006557.1 BK017315.1 BK021467.1 BK021808.1 BK022316.1 BK024484.1 BK054415.1
175	21	93.89	1.972e+04	6087	0.7629	1.56404e-08	BK017751.1 BK016295.1 BK015871.1 BK019159.1 BK019469.1 BK020059.1 BK022063.1 BK026280.1 BK028992.1 BK030672.1 BK039996.1 BK044606.1 BK046785.1 BK048906.1 BK051515.1 BK051849.1 BK052507.1 BK053077.1 BK055205.1 BK056123.1 BK058586.1
176	2	79.42	79.42	479.6	0.1411	0.979387	BK020268.1 BK031890.1
177	32	83.60	4.147e+04	1.229e+04	0.7704	0.00000	BK027308.1 BK055579.1 BK029259.1 BK041283.1 BK019383.1 BK014889.1 BK024663.1 BK024937.1 BK027324.1 BK027431.1 BK028881.1 BK032509.1 BK037883.1 BK041083.1 BK041512.1 BK041907.1 BK042913.1 BK045854.1 BK048220.1 BK049336.1 BK051866.1 BK052470.1 BK053169.1 BK054348.1 BK055120.1 BK055631.1 BK055923.1 BK056825.1 BK056916.1 BK057386.1 BK057860.1 BK058350.1
178	9	131.2	4724	3198	0.5950	0.000203320	BK019779.1 BK052091.1 BK056234.1 BK028895.1 BK037770.1 BK045433.1 BK033412.1 BK036940.1 BK052235.1
179	3	90.31	270.9	643.0	0.2945	0.668740	BK053997.1 BK038329.1 BK020814.1
180	2	66.55	66.55	1067	0.05849	0.979387	BK034729.1 BK047402.1
181	69	37.76	8.858e+04	3.542e+04	0.7135	0.00000	BK037037.1 BK057047.1 BK020939.1 BK025100.1 BK015055.1 BK014733.1 BK015138.1 BK015978.1 BK016249.1 BK016563.1 BK017068.1 BK018258.1 BK020322.1 BK020361.1 BK020996.1 BK021229.1 BK021456.1 BK022088.1 BK022251.1 BK024301.1 BK024393.1 BK024453.1 BK024529.1 BK024554.1 BK024768.1 BK024945.1 BK024978.1 BK025481.1 BK025564.1 BK025626.1 BK025660.1 BK026338.1 BK026565.1 BK027032.1 BK027553.1 BK027651.1 BK0…
182	3	31.19	93.58	209.0	0.3033	0.904785	BK018470.1 BK044043.1 BK055494.1
183	12	179.0	1.182e+04	7369	0.6151	1.82925e-05	BK020339.1 BK020370.1 BK020417.1 BK024543.1 BK029476.1 BK030405.1 BK036731.1 BK045350.1 BK045520.1 BK046678.1 BK049152.1 BK058813.1
184	5	71.92	719.2	1964	0.2671	0.582734	BK044308.1 BK046721.1 BK043578.1 BK052742.1 BK039624.1
185	26	61.55	2.000e+04	2.093e+04	0.4881	3.06639e-07	BK046598.1 BK019400.1 BK037211.1 BK027850.1 BK017180.1 BK017726.1 BK037737.1 BK040155.1 BK040904.1 BK047513.1 BK048094.1 BK056229.1 BK033063.1 BK023997.1 BK042932.1 BK027106.1 BK056474.1 BK019617.1 BK028130.1 BK025032.1 BK030034.1 BK045787.1 BK049575.1 BK029077.1 BK041254.1 BK058950.1
186	4	30.67	184.0	445.5	0.2886	0.903035	BK021364.1 BK033018.1 BK025919.1 BK019059.1
187	4	155.1	930.5	584.3	0.6111	0.0151914	BK030401.1 BK037750.1 BK055129.1 BK057253.1
188	14	569.2	5.180e+04	3.116e+04	0.6242	3.70175e-06	LR031359.1 MN027503.1 MN241318.1 MT856905.1 MW004544.1 MW004545.1 MZ147816.1 MZ333462.1 NC_029009.1 OL799258.1 OL799260.1 OL870611.1 OM966901.1 ON125307.1
189	4	166.4	998.4	633.0	0.6090	0.0151914	NC_047918.1 ON117106.1 KM514685.1 NC_048104.1
190	11	479.4	2.637e+04	2.435e+04	0.5197	4.07575e-05	KP881332.1 KX532239.1 KY779848.1 LC576631.1 MF417868.1 MH321490.1 MH542234.1 MT411892.1 MW363798.1 MZ643272.1 NC_019511.1
191	12	72.29	4771	2.262e+04	0.1740	0.921394	FJ822135.1 MT758689.1 AY682195.1 KP054477.1 KU640380.1 MH729379.1 MH809530.1 NC_042133.1 NC_047918.1 ON117106.1 KM514685.1 NC_048104.1
192	6	256.7	3851	5288	0.4208	0.0101203	BK033495.1 BK042112.1 BK050606.1 BK051161.1 BK056638.1 BK058523.1
193	29	61.64	2.503e+04	1.180e+04	0.6786	0.00000	AY766464.1 BK023785.1 BK050541.1 KU892558.1 NC_031016.1 BK016834.1 BK017372.1 BK021247.1 BK021505.1 BK023733.1 BK023891.1 BK024119.1 BK025141.1 BK025198.1 BK025964.1 BK026350.1 BK037631.1 BK050996.1 GQ478086.1 GQ478087.1 HM144386.1 KF147927.1 KF183314.1 KF183315.1 NC_013648.1 NC_015254.1 NC_023559.1 NC_023560.1 NC_023571.1
194	2	445.2	445.2	2415	0.1555	0.984809	HM144386.1 NC_015254.1
195	6	297.7	4465	5852	0.4323	0.00231211	KF147927.1 KF183314.1 KF183315.1 NC_023559.1 NC_023560.1 NC_023571.1
196	3	226.5	679.6	3335	0.1690	0.987691	AY772740.1 MG676223.1 NC_006953.1
197	21	111.7	2.345e+04	2164	0.9140	1.54430e-08	AY772740.1 HQ632860.1 MG592400.1 MG592425.1 MG592448.1 MG592494.1 MG592501.1 MG592506.1 MG592508.1 MG592514.1 MG592544.1 MG592545.1 MG592583.1 MG592587.1 MG592595.1 MG592600.1 MG592630.1 MG676223.1 MW824412.1 NC_006953.1 MG592486.1
198	4	342.0	2052	3170	0.3923	0.0151914	MG592400.1 MG592425.1 MG592448.1 MG592486.1
199	3	144.2	432.5	1115	0.2784	0.808633	BK015949.1 BK019522.1 BK048842.1
200	13	169.3	1.321e+04	6370	0.6738	8.13929e-06	BK016286.1 BK031836.1 DQ466086.1 EU719189.1 HG531805.1 JX145341.1 LN681541.1 LN681542.1 MW512573.1 NC_024144.1 NC_028883.1 NC_028959.1 NC_048642.1
201	7	105.0	2206	4157	0.3459	0.350739	BK019549.1 BK030613.1 BK051347.1 BK028442.1 BK020783.1 BK026596.1 BK039181.1
202	8	217.4	6088	2957	0.6719	0.000469553	BK022487.1 BK029719.1 BK032552.1 BK034215.1 BK037852.1 BK051850.1 BK055163.1 BK057351.1
203	4	212.2	1273	4416	0.2235	0.992931	EU719189.1 JX145341.1 MW512573.1 NC_048642.1
204	8	112.4	3148	3804	0.4518	0.00504085	BK026117.1 BK037474.1 BK054037.1 BK055083.1 BK032943.1 BK044336.1 BK045261.1 BK051504.1
205	2	377.1	377.1	1839	0.1698	0.658454	BK014655.1 BK033782.1
206	33	92.14	4.865e+04	6.511e+04	0.4274	4.83675e-05	BK015401.1 BK015617.1 BK050417.1 BK054259.1 BK014682.1 BK014859.1 BK018971.1 BK019573.1 BK021150.1 BK024785.1 BK025096.1 BK025545.1 BK026425.1 BK026809.1 BK034829.1 BK034856.1 BK036148.1 BK036984.1 BK039964.1 BK041549.1 BK041779.1 BK042098.1 BK042266.1 BK043443.1 BK047541.1 BK048695.1 BK048821.1 BK050009.1 BK051208.1 BK052013.1 BK054072.1 BK056062.1 BK057626.1
207	15	197.6	2.075e+04	2.938e+04	0.4137	0.000287991	BK015507.1 BK021465.1 BK024953.1 BK026134.1 BK030109.1 BK034527.1 BK041905.1 BK042652.1 BK046226.1 BK052730.1 BK053020.1 BK054248.1 BK057927.1 BK029926.1 BK048588.1
208	3	241.3	723.9	522.6	0.5780	0.0360991	BK016132.1 BK016140.1 BK053140.1
209	13	158.0	1.233e+04	1.808e+04	0.4051	0.000244072	BK023569.1 BK041642.1 BK042199.1 BK045592.1 BK045734.1 BK046092.1 BK014706.1 BK034126.1 BK034703.1 BK040059.1 BK041184.1 BK044513.1 BK049118.1
210	14	67.68	6159	4495	0.5766	1.30999e-05	BK015206.1 BK025083.1 BK026117.1 BK031392.1 BK033012.1 BK037474.1 BK051289.1 BK054037.1 BK055083.1 BK032943.1 BK044336.1 BK045261.1 BK047123.1 BK051504.1
211	17	107.0	1.456e+04	9175	0.6125	3.52838e-07	BK014713.1 BK019207.1 BK019492.1 BK019707.1 BK020280.1 BK020852.1 BK027215.1 BK028589.1 BK029341.1 BK031799.1 BK038546.1 BK043998.1 BK046705.1 BK047721.1 BK047834.1 BK049429.1 BK051137.1
212	22	55.47	1.281e+04	1.051e+04	0.5482	1.25816e-05	BK015206.1 BK014655.1 BK025083.1 BK026117.1 BK028099.1 BK031392.1 BK031960.1 BK032143.1 BK032308.1 BK033012.1 BK036946.1 BK037474.1 BK042477.1 BK045400.1 BK051289.1 BK052310.1 BK054037.1 BK055083.1 BK032943.1 BK044336.1 BK045261.1 BK051504.1
213	12	150.0	9898	1.828e+04	0.3510	0.185422	BK033991.1 BK015060.1 BK019526.1 BK019745.1 BK021973.1 BK029480.1 BK031221.1 BK032975.1 BK036227.1 BK045770.1 BK047825.1 BK050143.1
214	6	305.7	4585	618.1	0.8792	0.00253743	BK037571.1 BK050762.1 BK054963.1 BK018756.1 BK056400.1 BK055714.1
215	5	183.0	1830	4092	0.3085	0.338052	BK046946.1 BK053851.1 BK023903.1 BK028838.1 BK053215.1
216	20	74.13	1.409e+04	2.051e+04	0.4067	0.0147204	BK046092.1 BK041657.1 BK033463.1 BK036010.1 BK041618.1 BK047848.1 BK048716.1 BK050816.1 BK018275.1 BK028036.1 BK028481.1 BK041218.1 BK041340.1 BK044143.1 BK044548.1 BK046202.1 BK047317.1 BK049747.1 BK051265.1 BK054280.1
217	50	45.21	5.538e+04	1.737e+04	0.7602	0.00000	BK048450.1 BK029207.1 BK032371.1 BK015700.1 BK016882.1 BK019500.1 BK023519.1 BK023582.1 BK024920.1 BK027955.1 BK047647.1 BK050489.1 BK050609.1 BK056532.1 BK017400.1 BK023006.1 BK026805.1 BK037559.1 BK048065.1 BK048474.1 BK048530.1 BK051959.1 BK026643.1 BK041333.1 BK016308.1 BK016651.1 BK017012.1 BK021565.1 BK021971.1 BK022692.1 BK024789.1 BK025884.1 BK026802.1 BK028995.1 BK029262.1 BK029351.1 BK0…
218	24	44.72	1.234e+04	1.146e+04	0.5174	1.22882e-06	BK053873.1 BK040188.1 BK019763.1 BK037886.1 BK039281.1 BK036933.1 BK025983.1 BK024224.1 BK029810.1 BK022982.1 BK043109.1 BK046993.1 BK042132.1 BK042472.1 BK018146.1 BK026290.1 BK026956.1 BK031826.1 BK034137.1 BK039110.1 BK040226.1 BK041564.1 BK043349.1 BK052684.1
219	3	80.42	241.3	544.0	0.3049	0.500000	BK054070.1 BK037756.1 BK017857.1
220	65	115.8	2.408e+05	4.312e+04	0.8478	0.00000	BK058602.1 BK040587.1 BK014939.1 BK014922.1 BK015393.1 BK015554.1 BK015802.1 BK017987.1 BK018704.1 BK019060.1 BK019330.1 BK019649.1 BK020084.1 BK020644.1 BK020968.1 BK021186.1 BK021202.1 BK021289.1 BK021380.1 BK021406.1 BK024486.1 BK025310.1 BK025511.1 BK025782.1 BK025986.1 BK026367.1 BK026571.1 BK026764.1 BK026819.1 BK028884.1 BK029061.1 BK029188.1 BK029251.1 BK032739.1 BK033489.1 BK036829.1 BK0…
221	9	89.60	3226	7767	0.2930	0.891813	BK014664.1 BK018126.1 BK027449.1 BK039335.1 BK049416.1 BK049741.1 BK025518.1 BK047877.1 BK051422.1
222	8	51.11	1431	2274	0.3845	0.135074	BK056256.1 BK015394.1 BK029570.1 BK043465.1 BK050048.1 BK052699.1 BK037546.1 BK045573.1
223	6	52.57	788.5	3942	0.1663	0.851023	BK022528.1 BK046760.1 BK038760.1 BK049096.1 BK040015.1 BK039570.1
224	7	59.30	1245	4216	0.2274	0.998917	BK017293.1 BK023758.1 BK048633.1 BK054785.1 BK055651.1 BK053657.1 BK025550.1
225	8	49.88	1397	1391	0.4982	0.0119743	BK052703.1 BK049538.1 BK056947.1 BK024326.1 BK052533.1 BK025706.1 BK036396.1 BK023357.1
226	5	130.8	1308	1951	0.4002	0.0300514	BK026749.1 BK031972.1 BK034476.1 BK038171.1 BK039900.1
227	7	170.8	3587	5257	0.4050	0.00246895	BK020294.1 BK027601.1 BK030179.1 BK044707.1 BK045680.1 BK048540.1 BK051567.1
228	4	146.9	881.5	1533	0.3638	0.442617	BK054621.1 BK019732.1 BK028195.1 BK032370.1
229	5	133.6	1336	7758	0.1468	0.996692	BK034834.1 BK035950.1 BK039089.1 BK029644.1 BK029727.1
230	10	129.4	5822	1.164e+04	0.3330	0.311588	BK036504.1 BK042778.1 BK048715.1 BK056174.1 BK042226.1 BK044385.1 BK045647.1 BK046138.1 BK048254.1 BK056984.1
231	5	16.69	166.9	349.2	0.3173	0.661948	BK017995.1 BK015297.1 BK022104.1 BK050825.1 BK055959.1
232	2	252.9	252.9	1028	0.1967	0.979387	BK016214.1 BK040410.1
233	9	60.23	2168	1175	0.6450	0.000396135	BK018086.1 BK017345.1 BK019489.1 BK025518.1 BK027903.1 BK032164.1 BK047877.1 BK049697.1 BK051422.1
234	33	235.7	1.244e+05	3.125e+04	0.7990	0.00000	BK014881.1 BK016323.1 BK016607.1 BK017140.1 BK017853.1 BK018034.1 BK018414.1 BK023676.1 BK026562.1 BK027048.1 BK027820.1 BK029165.1 BK030760.1 BK031934.1 BK032920.1 BK036561.1 BK038421.1 BK043079.1 BK045887.1 BK046282.1 BK046974.1 BK047418.1 BK047435.1 BK048068.1 BK048174.1 BK051061.1 BK051793.1 BK052056.1 BK052961.1 BK055661.1 BK056366.1 BK057587.1 BK058911.1
235	18	80.67	1.234e+04	3.309e+04	0.2714	0.997445	BK014681.1 BK016222.1 BK017888.1 BK021814.1 BK022120.1 BK022264.1 BK022888.1 BK030372.1 BK030839.1 BK032066.1 BK034565.1 BK034818.1 BK039618.1 BK040570.1 BK047235.1 BK047525.1 BK047662.1 BK055030.1
236	9	95.16	3426	3337	0.5052	0.000543124	BK035709.1 BK038286.1 BK025445.1 BK043028.1 BK047746.1 BK048655.1 BK027558.1 BK048940.1 BK050998.1
237	6	117.4	1762	603.2	0.7412	0.00253743	BK028557.1 BK023501.1 BK022918.1 BK049250.1 BK051378.1 BK025522.1
238	9	101.9	3668	7205	0.3368	0.144657	BK039213.1 BK053877.1 BK032226.1 BK042308.1 BK045281.1 BK018849.1 BK019013.1 BK056515.1 BK055290.1
239	14	151.9	1.382e+04	2609	0.8398	3.73381e-06	BK047658.1 BK015869.1 BK015520.1 BK033709.1 BK034483.1 BK036140.1 BK036178.1 BK036938.1 BK040759.1 BK047434.1 BK047763.1 BK051252.1 BK057197.1 BK058100.1
240	17	158.5	2.156e+04	3.905e+04	0.3555	0.0565511	BK048011.1 BK022803.1 BK022852.1 BK023401.1 BK034533.1 BK035653.1 BK037331.1 BK038149.1 BK040072.1 BK040159.1 BK040403.1 BK041738.1 BK046792.1 BK049780.1 BK052049.1 BK055017.1 BK056463.1
241	31	87.58	4.072e+04	3.321e+04	0.5504	0.00000	BK014970.1 BK017871.1 BK019477.1 BK019560.1 BK019741.1 BK020647.1 BK021211.1 BK021573.1 BK021679.1 BK021811.1 BK024611.1 BK025008.1 BK027039.1 BK027213.1 BK027510.1 BK027542.1 BK027878.1 BK027949.1 BK028508.1 BK029654.1 BK030269.1 BK031803.1 BK032549.1 BK047845.1 BK048639.1 BK048937.1 BK052307.1 BK054257.1 BK056734.1 BK056990.1 BK057875.1
242	11	230.1	1.265e+04	5153	0.7097	4.07575e-05	BK015193.1 BK017588.1 BK017832.1 BK018524.1 BK019104.1 BK019223.1 BK021340.1 BK024033.1 BK026432.1 BK056732.1 BK058263.1
243	5	171.1	1711	1.083e+04	0.1364	0.996692	BK015700.1 BK023582.1 BK024920.1 BK027955.1 BK050609.1
244	12	157.8	1.041e+04	1.966e+04	0.3460	0.0874267	BK016722.1 BK015573.1 BK015963.1 BK031059.1 BK035789.1 BK037826.1 BK041231.1 BK041955.1 BK042215.1 BK050189.1 BK052243.1 BK054403.1
245	6	25.86	387.9	3760	0.09323	0.851447	BK019434.1 BK037968.1 BK021364.1 BK033018.1 BK025919.1 BK019059.1
246	5	38.80	388.0	1437	0.2114	0.851865	BK040445.1 BK019516.1 BK028834.1 BK024213.1 BK046880.1
247	3	125.0	374.9	938.8	0.2841	0.808633	BK030865.1 BK054777.1 BK058509.1
248	9	131.0	4717	1.287e+04	0.2679	0.997641	BK022631.1 BK030143.1 BK033434.1 BK036897.1 BK039763.1 BK040083.1 BK044116.1 BK055354.1 BK058132.1
249	33	47.34	2.500e+04	1.572e+04	0.6130	0.00000	BK023905.1 BK057087.1 BK021355.1 BK020201.1 BK015967.1 BK014985.1 BK016355.1 BK016402.1 BK020669.1 BK021636.1 BK024717.1 BK025026.1 BK025641.1 BK025891.1 BK026291.1 BK026453.1 BK026540.1 BK026587.1 BK027326.1 BK028147.1 BK030108.1 BK031591.1 BK032666.1 BK034409.1 BK044800.1 BK046005.1 BK046520.1 BK047017.1 BK050115.1 BK050219.1 BK050391.1 BK051844.1 MF417904.1
250	2	172.6	172.6	1304	0.1166	0.979387	BK024468.1 BK056080.1
251	13	74.57	5817	1.024e+04	0.3618	0.0452937	BK041657.1 BK018275.1 BK019543.1 BK028036.1 BK028481.1 BK041340.1 BK044143.1 BK044548.1 BK046202.1 BK047317.1 BK049747.1 BK051265.1 BK054280.1
252	8	59.13	1656	4588	0.2645	0.718238	BK026694.1 BK028663.1 BK034779.1 BK014863.1 BK030907.1 BK047064.1 BK054914.1 BK058799.1
253	2	159.5	159.5	2030	0.07273	0.979387	BK026781.1 BK058616.1
254	12	60.32	3981	2.266e+04	0.1493	0.997446	BK034829.1 BK036984.1 BK042344.1 BK052013.1 BK054072.1 BK056062.1 BK023758.1 BK055651.1 BK031129.1 BK056993.1 BK053657.1 BK025550.1
255	5	54.47	544.7	1010	0.3482	0.338052	BK021761.1 BK030865.1 BK030941.1 BK054777.1 BK058509.1
256	4	276.6	1660	8800	0.1586	0.992931	BK036148.1 BK039964.1 BK042098.1 BK050009.1
257	2	247.8	247.8	1542	0.1381	0.979387	BK036498.1 BK058439.1
258	9	44.57	1605	5089	0.2391	0.998660	BK017293.1 BK020005.1 BK023758.1 BK045369.1 BK048633.1 BK054785.1 BK055651.1 BK053657.1 BK025550.1
259	2	304.2	304.2	2902	0.09475	0.979387	BK042516.1 BK047501.1
260	2	253.6	253.6	944.3	0.2110	0.979387	BK049442.1 MT880871.1
261	3	156.0	468.1	2401	0.1628	0.985452	BK020238.1 BK045481.1 BK018149.1
262	3	57.67	173.0	636.9	0.2120	0.959572	BK031240.1 BK045253.1 BK047411.1
263	8	69.30	1940	1627	0.5415	0.00193802	KX190835.1 BK044172.1 BK056208.1 BK031251.1 KT372714.1 KT852578.1 MF417925.1 NC_004821.1
264	2	306.9	306.9	1985	0.1336	0.979387	BK029644.1 BK029727.1
265	6	183.0	2745	1.028e+04	0.2106	0.998474	BK041598.1 BK041967.1 BK044168.1 BK046916.1 BK050623.1 BK051308.1
266	16	111.0	1.331e+04	1.133e+04	0.5395	4.09975e-05	BK015766.1 BK039797.1 BK042251.1 BK042654.1 BK015885.1 BK023037.1 BK036803.1 BK039685.1 BK039791.1 BK040829.1 BK041425.1 BK041725.1 BK042834.1 BK043495.1 BK045029.1 BK055072.1
267	26	143.7	4.672e+04	1.997e+04	0.7000	0.00000	BK014701.1 BK023286.1 BK030162.1 BK030671.1 BK033300.1 BK034670.1 BK035599.1 BK039539.1 BK040049.1 BK040563.1 BK040619.1 BK041127.1 BK041478.1 BK041780.1 BK041927.1 BK042004.1 BK042580.1 BK045471.1 BK045964.1 BK049480.1 BK051709.1 BK053115.1 BK053540.1 BK055836.1 BK055979.1 BK056562.1
268	5	82.72	827.2	3700	0.1823	0.996692	BK022516.1 BK032518.1 BK055123.1 MZ503612.1 BK055783.1
269	6	116.1	1741	5110	0.2537	0.997463	BK040188.1 BK022982.1 BK043109.1 BK046993.1 BK034137.1 BK041564.1
270	21	65.72	1.380e+04	8120	0.6284	2.39538e-08	BK014769.1 BK014705.1 BK015887.1 BK019203.1 BK021337.1 BK021592.1 BK024286.1 BK024902.1 BK026649.1 BK027617.1 BK030454.1 BK033755.1 BK036049.1 BK041982.1 BK043881.1 BK045217.1 BK050954.1 BK053461.1 BK054004.1 BK055890.1 BK056217.1
271	3	252.0	755.9	2642	0.2221	0.985452	BK019203.1 BK024286.1 BK030454.1
272	2	138.4	138.4	1315	0.09501	0.979387	BK020005.1 BK045369.1
273	4	67.57	405.4	1918	0.1739	0.992931	BK028226.1 BK043208.1 BK056551.1 BK028679.1
274	2	94.09	94.09	950.0	0.08977	0.979387	BK026063.1 BK048028.1
275	5	138.3	1383	1013	0.5748	0.0183569	BK028624.1 BK016195.1 BK027366.1 BK043754.1 BK043862.1
276	5	155.4	1554	1134	0.5759	0.0107859	BK028624.1 BK049700.1 BK045792.1 BK026257.1 BK029085.1
277	16	156.8	1.882e+04	1.144e+04	0.6213	1.12272e-06	BK051073.1 BK016734.1 BK020887.1 BK021604.1 BK024867.1 BK025277.1 BK025773.1 BK026214.1 BK027421.1 BK037680.1 BK046389.1 BK048804.1 BK051315.1 BK052159.1 BK053559.1 BK023972.1
278	2	87.19	87.19	521.7	0.1423	0.979387	BK042059.1 BK048152.1
279	9	153.7	5533	3452	0.6146	0.000206148	BK023599.1 BK034062.1 BK035968.1 BK037922.1 BK037992.1 BK039907.1 BK040856.1 BK048596.1 BK050376.1
280	6	196.2	2943	6560	0.3093	0.935897	BK042226.1 BK044385.1 BK045647.1 BK046138.1 BK048254.1 BK056984.1
281	3	289.5	868.5	3248	0.2107	0.985452	BK046474.1 BK047141.1 BK040458.1
282	11	47.07	2589	5577	0.3162	0.722735	BK018171.1 BK019066.1 BK038477.1 BK028870.1 BK033207.1 BK038476.1 BK027867.1 BK025581.1 BK026348.1 BK044500.1 BK055044.1
283	7	146.5	3076	4068	0.4297	0.00530167	BK019353.1 BK056049.1 BK016960.1 BK028837.1 BK032622.1 BK038465.1 BK059053.1
284	4	135.1	810.6	5820	0.1221	0.992931	BK019400.1 BK025187.1 BK037211.1 BK044697.1
285	18	133.6	2.044e+04	4750	0.8103	1.61460e-07	BK019974.1 BK020686.1 BK022288.1 BK024938.1 BK025055.1 BK025642.1 BK027186.1 BK027654.1 BK041207.1 BK046291.1 BK050109.1 BK057477.1 BK022190.1 BK023426.1 BK026246.1 BK040741.1 BK045256.1 BK049458.1
286	4	64.77	388.6	524.5	0.4219	0.156161	BK032411.1 BK021538.1 BK026556.1 BK058831.1
287	7	66.67	1400	2141	0.3938	0.185547	BK038477.1 BK027867.1 BK030420.1 BK025581.1 BK026348.1 BK044500.1 BK055044.1
288	5	157.1	1571	600.2	0.7203	0.00609289	BK041084.1 BK021951.1 BK023973.1 BK029737.1 BK041996.1
289	6	39.48	592.2	817.6	0.4165	0.148977	BK032411.1 BK046045.1 BK027843.1 BK021538.1 BK026556.1 BK058831.1
290	2	154.7	154.7	1006	0.1329	0.979387	BK049627.1 BK055789.1
291	10	52.49	2362	1.020e+04	0.1877	0.999147	BK052535.1 BK026477.1 BK029230.1 BK032722.1 BK050928.1 BK052414.1 BK031149.1 BK042405.1 BK045411.1 BK046398.1
292	30	159.7	6.948e+04	8208	0.8936	0.00000	BK057053.1 BK018369.1 BK018727.1 BK056797.1 BK015739.1 BK017709.1 BK018164.1 BK018362.1 BK019002.1 BK019206.1 BK019568.1 BK019644.1 BK020023.1 BK022566.1 BK027727.1 BK028735.1 BK029808.1 BK030377.1 BK035472.1 BK036458.1 BK041890.1 BK042353.1 BK043710.1 BK048125.1 BK048752.1 BK050168.1 BK050599.1 BK050723.1 BK053328.1 BK055302.1
293	12	87.70	5788	5015	0.5346	4.86726e-05	BK057978.1 BK017471.1 BK021927.1 BK028297.1 BK029905.1 BK019381.1 BK025673.1 BK027125.1 BK047252.1 BK050005.1 BK043483.1 BK045522.1
294	12	149.1	9839	97.28	0.9878	1.59247e-05	BK014724.1 BK016203.1 BK017196.1 BK018233.1 BK024336.1 BK033145.1 BK046108.1 BK047077.1 BK050082.1 BK052577.1 BK056145.1 BK056213.1
295	2	16.63	16.63	58.99	0.2089	0.658454	BK018357.1 BK051256.1
296	9	191.9	6910	3.009e+04	0.1867	0.999853	BK024679.1 BK032005.1 BK039749.1 BK056258.1 BK015728.1 BK016198.1 BK018956.1 BK029462.1 BK031141.1
297	42	221.1	1.904e+05	1.598e+04	0.9222	0.00000	BK014735.1 BK014726.1 BK015407.1 BK015497.1 BK022921.1 BK028427.1 BK028958.1 BK029572.1 BK029968.1 BK030868.1 BK031106.1 BK032826.1 BK033601.1 BK035880.1 BK036001.1 BK037218.1 BK037406.1 BK037605.1 BK038467.1 BK039109.1 BK039407.1 BK039646.1 BK040506.1 BK041765.1 BK041786.1 BK042292.1 BK042304.1 BK042502.1 BK043086.1 BK043619.1 BK045160.1 BK045491.1 BK050475.1 BK052496.1 BK052980.1 BK054220.1 BK0…
298	4	391.5	2349	2.186e+04	0.09701	0.993216	BK015411.1 BK035880.1 BK038467.1 BK042502.1
299	32	287.5	1.426e+05	2.404e+04	0.8554	0.00000	BK033905.1 BK019714.1 BK022553.1 BK023021.1 BK023072.1 BK029442.1 BK029607.1 BK033354.1 BK033362.1 BK033608.1 BK033907.1 BK034303.1 BK034498.1 BK035501.1 BK035771.1 BK037311.1 BK039719.1 BK040198.1 BK041397.1 BK041909.1 BK042566.1 BK043834.1 BK045093.1 BK046003.1 BK050064.1 BK052909.1 BK054001.1 BK054665.1 BK056897.1 BK057568.1 BK058387.1 BK058700.1
300	3	249.3	748.0	5339	0.1228	0.985452	BK033931.1 BK042842.1 BK045971.1
301	15	260.5	2.735e+04	4.596e+04	0.3729	0.000452925	BK015803.1 BK017352.1 BK027241.1 BK046017.1 BK051919.1 BK054146.1 BK057475.1 BK057915.1 KJ010489.1 KT588072.1 LC513943.1 LR990833.1 LR991625.1 MT939242.1 MW672041.1
302	45	207.2	2.051e+05	9725	0.9543	0.00000	BK015803.1 BK017352.1 BK024234.1 BK027241.1 BK046017.1 BK051919.1 BK054146.1 BK057475.1 BK057915.1 JX193904.1 KJ010489.1 KT588072.1 KT932701.1 KX284704.1 LC513943.1 LC623721.1 LR990833.1 LR991625.1 MG264739.2 MH355583.1 MK360024.1 MK721186.1 MK721191.1 MK721199.1 MK721200.1 MT520979.1 MT627482.1 MT661597.1 MT661598.1 MT829326.1 MT857001.1 MT939242.1 MZ182246.1 MZ272341.1 NC_042021.1 NC_042022.1 N…
303	9	101.5	3655	5083	0.4175	0.0666601	BK030209.1 BK058556.1 MZ333456.1 BK025106.1 BK016516.1 BK017522.1 BK020573.1 BK033083.1 MZ333458.1
304	9	193.3	6957	1.691e+04	0.2913	0.982965	BK015978.1 BK030494.1 BK034820.1 BK035804.1 BK037505.1 BK040628.1 BK040897.1 BK049340.1 BK053239.1
305	21	81.35	1.708e+04	2.421e+04	0.4133	2.84976e-05	BK053317.1 MT980836.1 MT980837.1 MT980839.1 MT980840.1 BK016561.1 BK020859.1 BK021030.1 BK021182.1 BK021754.1 BK023906.1 BK024149.1 BK026020.1 BK029009.1 BK032722.1 BK037851.1 BK046509.1 BK050928.1 BK051487.1 BK052414.1 BK058786.1
306	6	288.2	4322	7231	0.3737	0.00253743	BK016563.1 BK017068.1 BK018258.1 BK024301.1 BK032349.1 BK057153.1
307	4	24.42	146.5	507.3	0.2214	0.557383	BK021664.1 BK054599.1 MH616728.1 BK055588.1
308	6	303.7	4555	3363	0.5744	0.00253743	BK025967.1 BK028144.1 BK032566.1 BK047618.1 BK047858.1 BK054694.1
309	9	44.62	1606	1.184e+04	0.1193	0.978870	BK020322.1 BK024978.1 BK028021.1 BK040514.1 BK051318.1 BK057899.1 BK058575.1 BK049096.1 BK039570.1
310	5	334.5	3345	5680	0.3702	0.105038	BK028869.1 BK017503.1 BK029000.1 BK048620.1 BK055014.1
311	2	205.7	205.7	349.2	0.3681	0.110336	BK049096.1 BK039570.1
312	5	164.1	1641	785.3	0.6735	0.00609289	BK039266.1 BK048702.1 BK016686.1 BK025291.1 BK025685.1
313	3	63.76	191.3	85.13	0.6773	0.0404278	BK033142.1 BK014748.1 BK043325.1
314	3	32.72	98.17	124.0	0.4303	0.0952151	BK036906.1 BK033076.1 BK057637.1
315	3	98.70	296.1	553.2	0.3462	0.331260	BK022462.1 BK043578.1 BK039624.1
316	4	61.25	367.5	457.9	0.4410	0.0561756	BK045028.1 BK038066.1 BK025293.1 BK046819.1
317	5	299.4	2994	1683	0.6388	0.00609289	BK014784.1 BK051547.1 BK052624.1 BK055388.1 BK057029.1
318	2	176.4	176.4	2377	0.06900	0.979387	BK016410.1 BK030436.1
319	2	100.2	100.2	611.2	0.1401	0.979387	BK049005.1 BK024352.1
320	3	268.9	806.8	8305	0.08849	0.985452	BK018727.1 BK018362.1 BK019002.1
321	87	57.38	2.146e+05	5.022e+04	0.8099	0.00000	BK024679.1 BK032005.1 BK039749.1 BK025046.1 BK027343.1 BK016170.1 BK016259.1 BK018293.1 BK018830.1 BK019021.1 BK019346.1 BK020443.1 BK023189.1 BK024452.1 BK027231.1 BK031639.1 BK032210.1 BK044294.1 BK044650.1 BK045719.1 BK047110.1 BK047122.1 BK049669.1 BK053155.1 BK055499.1 BK055782.1 BK056719.1 BK057636.1 BK057867.1 BK015688.1 BK016235.1 BK017287.1 BK018946.1 BK019260.1 BK019302.1 BK021723.1 BK0…
322	4	61.10	366.6	795.4	0.3133	0.764757	BK047973.1 BK048144.1 BK052851.1 BK058919.1
323	4	128.6	771.5	3817	0.1678	0.943824	BK016391.1 BK046707.1 BK051438.1 BK034572.1
324	30	82.01	3.567e+04	7.205e+04	0.3310	0.403637	BK024679.1 BK032005.1 BK039749.1 BK018899.1 BK025046.1 BK027343.1 BK031639.1 BK021723.1 BK056258.1 BK015728.1 BK016198.1 BK016593.1 BK018956.1 BK021373.1 BK029462.1 BK031141.1 BK047942.1 BK049139.1 BK051372.1 BK018683.1 BK019158.1 BK021108.1 BK023574.1 BK026292.1 BK034079.1 BK051303.1 BK019268.1 BK021189.1 BK022342.1 BK021007.1
325	6	127.6	1914	2823	0.4030	0.0641026	BK018823.1 BK019425.1 BK027983.1 BK017121.1 BK049776.1 BK046634.1
326	37	57.29	3.816e+04	3.207e+04	0.5428	0.00000	BK027488.1 BK030021.1 BK030849.1 BK037646.1 BK044818.1 BK047213.1 BK026430.1 BK026712.1 BK029320.1 BK042843.1 BK046543.1 BK056569.1 BK056723.1 BK029367.1 BK044471.1 BK044511.1 BK049562.1 BK036354.1 BK039144.1 BK045311.1 BK051391.1 BK022303.1 BK021628.1 BK027415.1 BK044300.1 BK053582.1 BK021553.1 BK021868.1 BK051462.1 BK016509.1 BK023932.1 BK036510.1 BK036533.1 BK042461.1 BK050873.1 BK051954.1 BK0…
327	47	127.9	1.383e+05	3.252e+04	0.8092	0.00000	BK028878.1 BK036832.1 BK037407.1 BK038223.1 BK049686.1 BK058425.1 BK058542.1 BK014836.1 BK015811.1 BK016241.1 BK016902.1 BK018495.1 BK018500.1 BK019537.1 BK020716.1 BK020980.1 BK022085.1 BK022139.1 BK023358.1 BK030569.1 BK030709.1 BK031166.1 BK032451.1 BK033184.1 BK040764.1 BK044342.1 BK045720.1 BK046426.1 BK047985.1 BK048661.1 BK051682.1 BK052792.1 BK053229.1 BK057917.1 BK058964.1 BK017741.1 BK0…
328	3	25.29	75.87	1015	0.06915	0.985452	BK029982.1 BK037804.1 BK044738.1
329	12	111.3	7344	1.866e+04	0.2822	0.990313	BK030849.1 BK044818.1 BK047213.1 BK026430.1 BK029367.1 BK039144.1 BK022303.1 BK021628.1 BK044300.1 BK051462.1 BK023932.1 BK050873.1
330	5	318.4	3184	2896	0.5228	0.00609289	BK016059.1 BK017035.1 BK029846.1 BK051581.1 BK052120.1
331	2	262.9	262.9	1652	0.1370	0.979387	BK039106.1 BK018074.1
332	4	97.84	587.1	573.7	0.5023	0.0969654	BK044676.1 BK019813.1 BK054687.1 BK045443.1
333	5	229.3	2293	1.076e+04	0.1755	0.996692	BK045190.1 BK017976.1 BK056246.1 BK058942.1 BK043298.1
334	2	141.3	141.3	130.5	0.5123	0.110336	BK045542.1 BK032913.1
335	3	291.4	874.3	4983	0.1491	0.987691	BK047013.1 BK014822.1 BK016107.1
336	6	48.99	734.9	4835	0.1317	0.998474	BK014785.1 BK024404.1 BK025555.1 BK044227.1 BK045128.1 BK051091.1
337	3	65.51	196.5	1203	0.1398	0.985452	BK017304.1 BK044687.1 BK047665.1
338	9	217.5	7829	8116	0.4904	0.000286817	BK018166.1 BK018702.1 BK030184.1 BK036327.1 BK044981.1 BK050559.1 BK052893.1 BK053795.1 BK055611.1
339	2	93.73	93.73	293.5	0.2396	0.658454	BK022280.1 BK019320.1
340	3	180.9	542.6	1664	0.2452	0.985452	BK025104.1 BK045096.1 BK058489.1
341	3	275.8	827.5	1942	0.2981	0.985452	BK033345.1 BK051262.1 BK055953.1
342	4	58.60	351.6	830.8	0.2953	0.667497	BK015484.1 BK044449.1 BK046768.1 BK052278.1
343	8	240.4	6730	1656	0.8010	0.000469553	BK020935.1 BK044351.1 BK033964.1 BK018707.1 BK021727.1 BK027861.1 BK045925.1 BK051565.1
344	3	165.1	495.4	264.6	0.6467	0.0404278	BK056165.1 BK033254.1 BK046383.1
345	12	273.6	1.806e+04	1.014e+04	0.6399	1.82925e-05	BK014817.1 BK014786.1 BK033672.1 BK040207.1 BK042428.1 BK044764.1 BK045802.1 BK048021.1 BK048640.1 BK048728.1 BK048799.1 BK052626.1
346	5	175.4	1754	4884	0.2638	0.996692	BK015677.1 BK019161.1 BK027591.1 BK033127.1 BK039877.1
347	5	74.55	745.5	1632	0.3122	0.500000	BK040145.1 BK032237.1 BK047507.1 BK054853.1 BK031677.1
348	3	117.5	352.6	3082	0.1025	0.985452	BK051307.1 BK023997.1 BK042932.1
349	9	207.8	7479	2872	0.7213	0.000206148	BK015646.1 BK021432.1 BK031454.1 BK049040.1 BK057273.1 BK058205.1 BK017520.1 BK021445.1 BK056823.1
350	12	265.4	1.751e+04	1.138e+04	0.6057	1.82925e-05	BK025088.1 BK030829.1 BK019620.1 BK043901.1 BK048375.1 BK049987.1 BK050756.1 BK051224.1 BK051931.1 BK052069.1 BK052815.1 BK055485.1
351	9	313.9	1.130e+04	1.612e+04	0.4119	0.000206148	BK027644.1 BK020419.1 BK044292.1 BK054609.1 BK019314.1 BK028696.1 BK030827.1 BK055534.1 BK058642.1
352	4	50.05	300.3	1035	0.2236	0.992931	BK027842.1 BK043584.1 BK025345.1 BK034893.1
353	2	125.3	125.3	0.000	0.9691	0.0969654	BK016117.1 BK014807.1
354	121	118.3	8.591e+05	1.031e+05	0.8926	0.00000	BK014984.1 BK014818.1 BK015169.1 BK016185.1 BK017462.1 BK017545.1 BK017597.1 BK017681.1 BK018128.1 BK018553.1 BK019033.1 BK019276.1 BK019451.1 BK019463.1 BK019473.1 BK019668.1 BK019917.1 BK020019.1 BK020094.1 BK020210.1 BK021372.1 BK021757.1 BK021952.1 BK022240.1 BK022294.1 BK022972.1 BK023412.1 BK025274.1 BK026040.1 BK026093.1 BK026720.1 BK026773.1 BK026813.1 BK026843.1 BK027133.1 BK027175.1 BK0…
355	12	155.4	1.026e+04	2.944e+04	0.2583	0.998782	BK016455.1 BK016654.1 BK023889.1 BK025625.1 BK032457.1 BK044219.1 BK050601.1 BK050608.1 BK053014.1 BK053166.1 BK058323.1 BK016623.1
356	2	130.3	130.3	1406	0.08459	0.979387	BK033159.1 BK044410.1
357	41	77.66	6.368e+04	8.266e+04	0.4349	1.14021e-07	BK016455.1 BK016654.1 BK016997.1 BK017393.1 BK018998.1 BK020523.1 BK021059.1 BK021870.1 BK023889.1 BK024340.1 BK025625.1 BK028072.1 BK029293.1 BK032404.1 BK032457.1 BK033202.1 BK040998.1 BK041009.1 BK043285.1 BK043856.1 BK044219.1 BK046995.1 BK047606.1 BK050601.1 BK050608.1 BK051392.1 BK051513.1 BK053014.1 BK053166.1 BK053548.1 BK053660.1 BK057866.1 BK058323.1 BK016623.1 BK056940.1 BK023935.1 BK0…
358	57	130.0	2.074e+05	1.326e+05	0.6097	0.00000	BK017739.1 BK018266.1 BK027579.1 BK028165.1 BK028246.1 BK051746.1 BK052390.1 BK018220.1 BK018953.1 BK020381.1 BK024080.1 BK030828.1 BK032506.1 BK036007.1 BK048829.1 BK051873.1 BK058640.1 BK015328.1 BK015052.1 BK015653.1 BK016375.1 BK016548.1 BK017759.1 BK017963.1 BK018289.1 BK018684.1 BK018910.1 BK019138.1 BK019282.1 BK019326.1 BK020600.1 BK021146.1 BK021214.1 BK023366.1 BK024493.1 BK025745.1 BK0…
359	95	109.0	4.865e+05	6.016e+04	0.8897	0.00000	BK017739.1 BK018266.1 BK018869.1 BK027579.1 BK028165.1 BK028246.1 BK051746.1 BK052390.1 BK018220.1 BK018953.1 BK020381.1 BK024080.1 BK028531.1 BK028926.1 BK030828.1 BK032506.1 BK036007.1 BK048829.1 BK051873.1 BK058640.1 BK015328.1 BK015052.1 BK015567.1 BK015653.1 BK016375.1 BK016548.1 BK017759.1 BK017963.1 BK018289.1 BK018551.1 BK018684.1 BK018910.1 BK019138.1 BK019282.1 BK019326.1 BK020446.1 BK0…
360	3	216.0	648.1	1565	0.2920	0.808633	BK024677.1 BK032431.1 BK053144.1
361	10	68.56	3085	2986	0.5065	0.000384270	BK044181.1 BK021191.1 BK022286.1 BK041689.1 BK051631.1 BK052661.1 BK056250.1 BK017289.1 BK021829.1 BK043277.1
362	5	197.6	1976	4370	0.3109	0.798302	BK016343.1 BK020121.1 BK027751.1 BK047962.1 BK057179.1
363	24	144.4	3.986e+04	5.788e+04	0.4076	3.30502e-05	BK018293.1 BK027231.1 BK044294.1 BK044650.1 BK045719.1 BK056719.1 BK057636.1 BK015688.1 BK016235.1 BK018946.1 BK019260.1 BK022094.1 BK026783.1 BK027293.1 BK027683.1 BK036977.1 BK015908.1 BK026989.1 BK031210.1 BK058903.1 BK019186.1 BK029814.1 BK043043.1 BK044302.1
364	20	93.93	1.785e+04	1.049e+04	0.6289	3.39220e-08	BK019992.1 BK027498.1 BK030814.1 BK044627.1 BK051702.1 BK058505.1 BK018558.1 BK019004.1 BK024298.1 BK027920.1 BK030409.1 BK036748.1 BK037085.1 BK038775.1 BK041605.1 BK058237.1 BK032951.1 BK056914.1 BK049717.1 BK047600.1
365	4	150.0	899.8	2304	0.2802	0.969699	BK021940.1 BK026409.1 BK028451.1 BK051004.1
366	2	170.1	170.1	1437	0.1056	0.979387	BK024004.1 BK050750.1
367	3	9.394	28.18	184.9	0.1287	0.904785	BK024161.1 BK053563.1 BK032304.1
368	14	99.69	9072	1.442e+04	0.3858	0.0951810	BK021553.1 BK021868.1 BK055556.1 BK016509.1 BK017226.1 BK023932.1 BK036510.1 BK036533.1 BK042461.1 BK044020.1 BK048595.1 BK050873.1 BK051954.1 BK056255.1
369	2	325.0	325.0	3695	0.08076	0.979387	BK016126.1 BK024232.1
370	2	143.3	143.3	125.7	0.5250	0.110336	BK018473.1 BK017780.1
371	14	158.1	1.439e+04	3337	0.8105	3.73381e-06	BK036998.1 BK026847.1 BK050210.1 BK020236.1 BK021929.1 BK023446.1 BK029238.1 BK024478.1 BK028020.1 BK031543.1 BK019111.1 BK027384.1 BK037972.1 BK028100.1
372	4	234.4	1406	7450	0.1587	0.992931	BK046038.1 BK048566.1 BK051704.1 BK024375.1
373	12	285.4	1.884e+04	3259	0.8516	1.82925e-05	BK024930.1 BK025807.1 BK026357.1 BK027918.1 BK036619.1 BK038487.1 BK045508.1 BK046711.1 BK047975.1 BK048077.1 BK052779.1 BK053417.1
374	2	35.47	35.47	163.4	0.1748	0.658454	BK030266.1 BK023732.1
375	17	137.2	1.866e+04	4212	0.8146	3.52838e-07	BK017661.1 BK018106.1 BK028114.1 BK037653.1 BK046247.1 BK027108.1 BK027922.1 BK048023.1 BK048636.1 BK027938.1 BK043838.1 BK050621.1 BK055385.1 BK034441.1 BK042604.1 BK049535.1 BK052290.1
376	5	161.0	1610	4395	0.2677	0.996692	BK022190.1 BK023426.1 BK040741.1 BK045256.1 BK049458.1
377	3	337.9	1014	1162	0.4647	0.0404278	BK023903.1 BK028838.1 BK053215.1
378	3	253.4	760.1	1113	0.4044	0.0404278	BK043793.1 BK054705.1 BK017227.1
379	5	106.8	1068	1411	0.4290	0.201698	BK014863.1 BK030907.1 BK047064.1 BK054914.1 BK058799.1
380	32	92.32	4.579e+04	2.543e+04	0.6423	0.00000	BK015917.1 BK023546.1 BK033272.1 BK020802.1 BK033074.1 BK034123.1 BK038730.1 BK039078.1 BK057791.1 BK034006.1 BK047528.1 BK048493.1 BK015385.1 BK016601.1 BK017221.1 BK020847.1 BK021730.1 BK024173.1 BK025190.1 BK030773.1 BK032769.1 BK033742.1 BK035655.1 BK035966.1 BK038796.1 BK045191.1 BK045982.1 BK049845.1 BK051116.1 BK053921.1 BK054254.1 BK058455.1
381	10	106.6	4795	5883	0.4482	0.00364228	BK019353.1 BK056049.1 BK014864.1 BK016960.1 BK022564.1 BK028837.1 BK030633.1 BK032622.1 BK038465.1 BK059053.1
382	18	200.6	3.069e+04	1.111e+04	0.7336	1.61460e-07	BK015933.1 BK022715.1 BK024121.1 BK033600.1 BK034091.1 BK035478.1 BK035568.1 BK035805.1 BK036529.1 BK040251.1 BK040379.1 BK042881.1 BK047526.1 BK050913.1 BK051296.1 BK052268.1 BK055945.1 BK056384.1
383	11	128.4	7064	1.027e+04	0.4070	0.00752905	BK022451.1 BK014976.1 BK014934.1 BK017185.1 BK025261.1 BK033976.1 BK035538.1 BK035675.1 BK035883.1 BK046111.1 BK049680.1
384	3	154.8	464.4	397.5	0.5351	0.0404278	BK024148.1 BK051009.1 BK026735.1
385	3	28.52	85.56	486.7	0.1480	0.808633	BK032479.1 BK045577.1 BK058009.1
386	4	115.0	689.8	1742	0.2828	0.969699	BK016801.1 BK029080.1 BK043853.1 BK054746.1
387	3	284.0	852.1	1164	0.4214	0.0404278	BK045562.1 BK036550.1 BK048833.1
388	2	132.7	132.7	1205	0.09891	0.979387	BK048438.1 BK032545.1
389	4	86.81	520.9	3834	0.1194	0.992931	BK018758.1 BK048438.1 BK026788.1 BK032545.1
390	6	177.6	2665	2416	0.5232	0.00238591	BK021662.1 CP031025.1 KF188409.1 NC_022775.1 EF455602.1 NC_009554.1
391	21	43.01	9032	4277	0.6765	1.56206e-08	BK043454.1 BK031146.1 BK055683.1 BK051388.1 BK024092.1 BK049617.1 BK017285.1 BK016310.1 BK018607.1 BK021696.1 BK023929.1 BK024057.1 BK024991.1 BK027022.1 BK033566.1 BK046078.1 BK048996.1 BK058229.1 MF041990.1 NC_004305.1 X98106.1
392	4	54.48	326.9	1930	0.1443	0.984809	BK022526.1 BK052726.1 BK057549.1 BK019702.1
393	16	122.5	1.470e+04	1.864e+04	0.4405	9.31886e-07	BK059012.1 BK038083.1 BK015257.1 BK015343.1 BK018245.1 BK021070.1 BK023685.1 BK028755.1 BK029012.1 BK031092.1 BK033758.1 BK034848.1 BK038317.1 BK042203.1 BK043839.1 BK053071.1
394	5	126.5	1265	2819	0.3090	0.928164	BK041887.1 BK054144.1 BK030914.1 BK050578.1 BK056054.1
395	2	35.04	35.04	130.1	0.2071	0.979387	BK015070.1 BK050367.1
396	15	240.8	2.528e+04	2.198e+04	0.5346	2.52616e-06	BK015164.1 BK017234.1 BK017656.1 BK019493.1 BK024835.1 BK025943.1 BK026203.1 BK027150.1 BK038503.1 BK043812.1 BK045059.1 BK054692.1 BK055153.1 BK015723.1 BK024746.1
397	5	51.70	517.0	9654	0.05078	0.981643	BK024676.1 BK036119.1 BK041101.1 BK049678.1 BK055878.1
398	2	57.31	57.31	677.8	0.07754	0.979387	BK024676.1 BK055878.1
399	5	212.1	2121	1.577e+04	0.1185	0.996692	BK034595.1 BK044582.1 MK448687.1 MK448883.1 MT311967.1
400	9	85.09	3063	5102	0.3743	0.361966	BK017095.1 BK019963.1 BK021183.1 BK024129.1 BK031820.1 BK038485.1 BK046216.1 BK053160.1 BK032328.1
401	2	232.0	232.0	2347	0.08983	0.979387	BK017185.1 BK049680.1
402	3	200.4	601.2	1069	0.3586	0.191367	BK019963.1 BK046216.1 BK032328.1
403	10	90.19	4059	6060	0.4003	0.0702325	BK041887.1 BK054144.1 BK020833.1 BK027928.1 BK028092.1 BK030914.1 BK031658.1 BK050578.1 BK054298.1 BK056054.1
404	5	29.17	291.7	1348	0.1769	0.993907	BK019662.1 BK016591.1 BK047065.1 BK047398.1 BK057596.1
405	5	258.4	2584	1.288e+04	0.1670	0.996692	BK039078.1 BK016601.1 BK020847.1 BK024173.1 BK045191.1
406	2	162.8	162.8	1374	0.1057	0.979387	BK039281.1 BK021033.1
407	2	189.0	189.0	914.8	0.1706	0.979387	BK044181.1 BK017289.1
408	26	61.69	2.005e+04	3.098e+04	0.3925	0.00765614	BK015955.1 BK020709.1 BK024854.1 BK025663.1 BK029088.1 BK036370.1 BK036493.1 BK042162.1 BK043126.1 BK047697.1 BK049518.1 BK053877.1 BK055664.1 BK056347.1 BK058534.1 BK016143.1 BK016872.1 BK022523.1 BK022560.1 BK023711.1 BK032226.1 BK038289.1 BK043641.1 BK045570.1 BK047217.1 BK057630.1
409	82	60.43	2.007e+05	4.200e+04	0.8264	0.00000	BK048011.1 BK015649.1 BK014983.1 BK015754.1 BK015853.1 BK016844.1 BK016863.1 BK017381.1 BK017472.1 BK018139.1 BK018623.1 BK020360.1 BK020418.1 BK020660.1 BK020776.1 BK020885.1 BK021949.1 BK022001.1 BK022803.1 BK022852.1 BK023401.1 BK024826.1 BK025757.1 BK025780.1 BK026207.1 BK026371.1 BK026874.1 BK027146.1 BK027475.1 BK027478.1 BK028841.1 BK028988.1 BK029355.1 BK031257.1 BK032777.1 BK033623.1 BK0…
410	2	268.9	268.9	2186	0.1093	0.979387	BK025717.1 BK029942.1
411	15	101.8	1.069e+04	1.430e+04	0.4273	0.000287991	BK024854.1 BK036370.1 BK036493.1 BK047697.1 BK049518.1 BK055664.1 BK016143.1 BK016872.1 BK022523.1 BK022560.1 BK023711.1 BK038289.1 BK043641.1 BK045570.1 BK057630.1
412	14	297.1	2.704e+04	6732	0.8000	3.73381e-06	BK029004.1 BK031623.1 BK050494.1 BK054657.1 BK055098.1 BK048849.1 BK017713.1 BK018373.1 BK031567.1 BK032783.1 BK032788.1 BK032985.1 BK048665.1 BK055531.1
413	2	269.6	269.6	1299	0.1715	0.979387	BK038250.1 BK024881.1
414	4	60.68	364.1	920.4	0.2817	0.667497	BK015467.1 BK031194.1 BK036052.1 BK041799.1
415	5	186.6	1866	3737	0.3325	0.265435	BK017523.1 BK021047.1 BK035954.1 BK043952.1 BK051278.1
416	11	56.14	3088	3043	0.5018	0.000646373	BK026223.1 BK049698.1 BK042375.1 BK045035.1 BK047695.1 BK055586.1 BK042433.1 BK044687.1 BK019705.1 BK050311.1 BK047665.1
417	6	73.78	1107	3649	0.2321	0.851023	BK037701.1 BK019579.1 BK024997.1 BK045598.1 BK046101.1 BK048539.1
418	14	207.2	1.885e+04	5887	0.7611	3.73381e-06	BK016005.1 BK018458.1 BK028161.1 BK033756.1 BK040511.1 BK054118.1 BK057540.1 BK018304.1 BK019199.1 BK019597.1 BK028792.1 BK042964.1 BK046793.1 BK054192.1
419	12	262.1	1.730e+04	1.308e+04	0.5690	1.81502e-05	BK014999.1 BK016160.1 BK017833.1 BK019403.1 BK021504.1 BK025723.1 BK026890.1 BK027011.1 BK049227.1 BK050105.1 BK050347.1 BK050568.1
420	23	320.6	8.112e+04	1.458e+04	0.8472	3.28883e-09	BK016144.1 BK022660.1 BK028720.1 BK028744.1 BK028900.1 BK029292.1 BK029530.1 BK029629.1 BK030282.1 BK034158.1 BK036031.1 BK036056.1 BK037393.1 BK038090.1 BK040009.1 BK046154.1 BK051060.1 BK052129.1 BK053326.1 BK054187.1 HQ268735.1 KY629621.2 NC_015274.1
421	3	41.06	123.2	1915	0.06026	0.985452	BK051997.1 BK029973.1 BK018315.1
422	2	555.6	555.6	2635	0.1739	0.984809	HM159959.1 NC_014457.1
423	46	76.24	7.891e+04	1.156e+04	0.8713	0.00000	BK023921.1 BK059012.1 BK038083.1 BK015050.1 BK015019.1 BK015257.1 BK015343.1 BK016464.1 BK018245.1 BK021070.1 BK021817.1 BK022005.1 BK023685.1 BK023976.1 BK024924.1 BK025165.1 BK025765.1 BK028411.1 BK028728.1 BK028755.1 BK028782.1 BK028855.1 BK029012.1 BK029260.1 BK029811.1 BK030337.1 BK031092.1 BK031757.1 BK032415.1 BK033758.1 BK034848.1 BK036339.1 BK037634.1 BK038317.1 BK042203.1 BK043839.1 BK0…
424	25	80.97	2.429e+04	2.486e+04	0.4937	2.05226e-07	BK023921.1 BK059012.1 BK038083.1 BK015257.1 BK015343.1 BK018245.1 BK021070.1 BK023685.1 BK024924.1 BK025765.1 BK028411.1 BK028755.1 BK029012.1 BK029811.1 BK030337.1 BK031092.1 BK032415.1 BK033758.1 BK034848.1 BK038317.1 BK042203.1 BK043839.1 BK047259.1 BK053071.1 BK053196.1
425	12	276.5	1.825e+04	3.369e+04	0.3512	0.000553089	BK022843.1 BK034630.1 BK035496.1 BK036209.1 BK036899.1 BK037415.1 BK037760.1 BK038591.1 BK039904.1 BK041749.1 BK049074.1 BK054898.1
426	8	72.71	2036	9058	0.1832	0.999679	BK034179.1 BK051689.1 MK448703.1 MK448806.1 MK448812.1 MK448876.1 MK448990.1 MK449000.1
427	2	180.3	180.3	3114	0.05467	0.979387	BK039595.1 BK044310.1
428	5	239.3	2393	4671	0.3383	0.338052	BK019809.1 BK023333.1 BK030678.1 BK033998.1 BK037266.1
429	3	280.1	840.3	12.62	0.9783	0.0404278	BK023779.1 BK015029.1 BK033062.1
430	4	256.6	1539	4478	0.2555	0.992931	BK017631.1 BK021453.1 BK048756.1 BK053296.1
431	23	84.61	2.141e+04	2.171e+04	0.4959	6.71741e-07	BK018818.1 BK026375.1 BK030058.1 BK033450.1 BK052774.1 BK052915.1 BK053026.1 BK015388.1 BK028658.1 BK056758.1 BK015641.1 BK017221.1 BK019858.1 BK020872.1 BK021730.1 BK021800.1 BK026845.1 BK044973.1 BK046324.1 BK048460.1 BK053485.1 BK054625.1 BK029715.1
432	3	297.6	892.9	5217	0.1460	0.985452	BK018424.1 BK023840.1 BK027100.1
433	3	76.44	229.3	722.7	0.2394	0.808633	BK025226.1 BK038000.1 BK016951.1
434	2	156.3	156.3	2883	0.05137	0.979387	BK050589.1 BK056867.1
435	4	124.5	747.3	370.9	0.6635	0.0151914	BK055928.1 BK024688.1 BK027686.1 BK043263.1
436	39	107.3	7.952e+04	1.430e+04	0.8468	0.00000	BK015060.1 BK016824.1 BK019180.1 BK019526.1 BK019745.1 BK020101.1 BK021973.1 BK024840.1 BK026152.1 BK026275.1 BK026526.1 BK027672.1 BK027886.1 BK027972.1 BK028342.1 BK029324.1 BK029421.1 BK031221.1 BK032975.1 BK033370.1 BK034623.1 BK035512.1 BK036534.1 BK039419.1 BK042026.1 BK042870.1 BK043836.1 BK044443.1 BK044985.1 BK045770.1 BK047724.1 BK047825.1 BK048472.1 BK049162.1 BK050143.1 BK050144.1 BK0…
437	5	127.1	1271	2897	0.3042	0.851865	BK022221.1 BK025016.1 BK027400.1 BK034713.1 BK043510.1
438	2	349.2	349.2	3538	0.08975	0.979387	BK029480.1 BK036227.1
439	2	64.48	64.48	1151	0.05289	0.979387	BK033247.1 BK045387.1
440	22	84.29	1.947e+04	2.447e+04	0.4427	2.39200e-07	BK015066.1 BK016596.1 BK017714.1 BK017947.1 BK019301.1 BK019957.1 BK026844.1 BK027812.1 BK028805.1 BK029062.1 BK029420.1 BK029679.1 BK029703.1 BK031254.1 BK036999.1 BK043543.1 BK044468.1 BK047190.1 BK047676.1 BK047812.1 BK056690.1 BK058053.1
441	44	249.2	2.357e+05	3.277e+04	0.8777	0.00000	BK015881.1 BK016068.1 BK017896.1 BK019093.1 BK020017.1 BK021404.1 BK025081.1 BK025384.1 BK025749.1 BK026227.1 BK026728.1 BK026996.1 BK028276.1 BK028598.1 BK029518.1 BK029596.1 BK030881.1 BK032129.1 BK032157.1 BK032284.1 BK034136.1 BK034614.1 BK036958.1 BK039636.1 BK040746.1 BK044079.1 BK044339.1 BK045575.1 BK045716.1 BK046498.1 BK046990.1 BK047038.1 BK047471.1 BK047474.1 BK050897.1 BK052014.1 BK0…
442	17	232.9	3.168e+04	1.521e+04	0.6751	3.52838e-07	BK017051.1 BK019984.1 BK026620.1 BK026680.1 BK027015.1 BK027340.1 BK027529.1 BK028452.1 BK028691.1 BK032388.1 BK036555.1 BK046220.1 BK048861.1 BK049883.1 BK052607.1 BK054422.1 BK058860.1
443	2	142.0	142.0	512.2	0.2157	0.979387	BK027842.1 BK043584.1
444	2	206.5	206.5	400.1	0.3382	0.658454	BK044274.1 BK046362.1
445	5	48.56	485.6	683.3	0.4119	0.148135	BK054112.1 BK015394.1 BK026858.1 BK029570.1 BK043465.1
446	15	215.0	2.258e+04	5045	0.8165	1.69572e-06	BK020583.1 BK023156.1 BK030893.1 BK031087.1 BK032563.1 BK034292.1 BK034575.1 BK036971.1 BK037613.1 BK040890.1 BK041316.1 BK049903.1 BK051255.1 BK056808.1 BK057551.1
447	4	169.4	1016	931.6	0.5196	0.0151914	BK016190.1 BK029639.1 BK030555.1 BK054837.1
448	8	160.1	4482	1494	0.7479	0.000469553	BK015076.1 BK034035.1 BK035810.1 BK049257.1 BK052578.1 BK056471.1 BK056591.1 BK056656.1
449	13	174.7	1.363e+04	3.517e+04	0.2791	0.999571	BK022489.1 BK030079.1 BK036641.1 BK038797.1 BK039538.1 BK040907.1 BK040972.1 BK044833.1 BK051928.1 BK056078.1 MK448743.1 MK448919.1 MK448921.1
450	2	281.2	281.2	2307	0.1085	0.979387	MK448703.1 MK448876.1
451	7	166.9	3505	2.000e+04	0.1490	0.999299	BK016202.1 MK448691.1 MK448702.1 MK448724.1 MK448729.1 MK448768.1 MK448948.1
452	2	426.5	426.5	2433	0.1489	0.984809	MK448832.1 MK449008.1
453	4	301.8	1811	1334	0.5744	0.0151914	BK018021.1 BK026970.1 BK036520.1 BK019386.1
454	9	293.3	1.056e+04	3451	0.7527	0.000206148	BK015160.1 BK018980.1 BK022687.1 BK023837.1 BK028635.1 BK028903.1 BK033540.1 BK036395.1 BK037095.1
455	5	344.4	3444	3421	0.5010	0.00609289	BK020615.1 BK027012.1 BK028955.1 BK029576.1 BK032529.1
456	2	251.8	251.8	1121	0.1829	0.979387	BK021290.1 BK031702.1
457	10	108.8	4896	1.271e+04	0.2778	0.939388	BK030907.1 BK047064.1 BK054914.1 BK023006.1 BK021971.1 BK025884.1 BK026802.1 BK029351.1 BK035897.1 BK057134.1
458	6	283.4	4251	1.255e+04	0.2529	0.998474	BK017893.1 BK030957.1 BK056304.1 BK053211.1 BK018656.1 BK028042.1
459	2	303.6	303.6	2327	0.1152	0.979387	BK039148.1 BK056147.1
460	2	382.1	382.1	574.7	0.3977	0.0969654	BK015326.1 BK015173.1
461	12	77.79	5134	1728	0.7456	1.82925e-05	BK048339.1 BK022010.1 BK024915.1 BK027982.1 BK028247.1 BK030735.1 BK037183.1 BK043967.1 BK027754.1 BK029691.1 BK031125.1 BK056528.1
462	2	277.7	277.7	264.5	0.5084	0.0969654	KR816341.1 NC_029078.1
463	2	231.5	231.5	1567	0.1285	0.979387	BK029436.1 BK037244.1
464	18	88.54	1.355e+04	1.262e+04	0.5169	9.05410e-06	BK015176.1 BK017093.1 BK018226.1 BK027104.1 BK027773.1 BK029527.1 BK029604.1 BK031669.1 BK032417.1 BK034586.1 BK050399.1 BK053984.1 BK055686.1 BK055787.1 BK057441.1 BK057616.1 BK058254.1 BK058846.1
465	5	136.3	1363	2193	0.3823	0.201698	BK017735.1 BK026484.1 BK047068.1 BK019361.1 BK029895.1
466	2	348.9	348.9	2224	0.1354	0.979387	BK019862.1 BK021332.1
467	2	474.4	474.4	791.9	0.3735	0.110336	BK021169.1 BK050132.1
468	8	187.0	5235	9458	0.3559	0.396448	BK028869.1 BK017503.1 BK027104.1 BK029000.1 BK048620.1 BK055014.1 BK055787.1 BK058846.1
469	5	396.9	3969	4954	0.4443	0.0183569	BK027205.1 BK027974.1 BK034855.1 BK057480.1 BK020157.1
470	4	312.7	1876	3160	0.3720	0.332503	BK040429.1 BK043220.1 BK050704.1 BK057193.1
471	2	369.9	369.9	1293	0.2219	0.979387	BK048847.1 BK048656.1
472	5	163.1	1631	856.4	0.6531	0.0107859	BK054104.1 BK031116.1 BK046371.1 BK058427.1 BK031523.1
473	5	183.9	1839	498.8	0.7833	0.00609289	BK015181.1 BK022672.1 BK023479.1 BK029669.1 BK045201.1
474	4	191.4	1149	2274	0.3348	0.557383	BK032111.1 BK039573.1 BK046401.1 BK052504.1
475	12	142.7	9419	9604	0.4945	0.00826392	GQ478084.1 GQ478085.1 GQ478081.1 GQ478082.1 GQ478083.1 NC_013646.1 BK056600.1 BK017204.1 BK024151.1 BK046047.1 BK021920.1 BK047617.1
476	2	85.67	85.67	197.7	0.2982	0.658454	BK021364.1 BK025919.1
477	7	302.9	6360	7105	0.4718	0.0149210	BK037861.1 BK038348.1 BK040169.1 BK042966.1 BK032542.1 BK036749.1 BK040765.1
478	54	53.66	7.679e+04	9.144e+04	0.4562	0.00000	BK015613.1 BK015251.1 BK015904.1 BK016032.1 BK017303.1 BK017822.1 BK017867.1 BK018217.1 BK018813.1 BK019273.1 BK021107.1 BK022419.1 BK024163.1 BK024878.1 BK025957.1 BK026927.1 BK027010.1 BK027084.1 BK027354.1 BK027876.1 BK028284.1 BK028384.1 BK028700.1 BK029311.1 BK029745.1 BK030534.1 BK030996.1 BK032137.1 BK033150.1 BK033467.1 BK036797.1 BK044009.1 BK044225.1 BK044534.1 BK046214.1 BK046270.1 BK0…
479	4	222.3	1334	9582	0.1221	0.992931	BK017284.1 BK027876.1 BK028384.1 BK051516.1
480	2	328.8	328.8	5839	0.05327	0.979387	BK017812.1 BK025957.1
481	7	118.5	2489	1.110e+04	0.1829	0.999299	BK018773.1 BK024479.1 BK026640.1 BK049188.1 BK054166.1 BK054331.1 BK058278.1
482	26	255.2	8.294e+04	4.030e+04	0.6727	0.00000	BK020066.1 BK024465.1 BK026220.1 BK027706.1 BK027999.1 BK041933.1 BK050674.1 BK017242.1 BK018922.1 BK019718.1 BK020485.1 BK026113.1 BK029296.1 BK030309.1 BK032833.1 BK040100.1 BK041611.1 BK045958.1 BK047248.1 BK051194.1 BK051245.1 BK052874.1 BK054641.1 BK057301.1 BK057340.1 BK038277.1
483	11	178.8	9836	2.539e+04	0.2790	0.934516	BK021107.1 BK027084.1 BK027354.1 BK028284.1 BK029745.1 BK044225.1 BK047357.1 BK049670.1 BK022161.1 BK051942.1 BK038103.1
484	6	341.8	5127	2.271e+04	0.1841	0.998474	BK026927.1 BK029311.1 BK033150.1 BK033467.1 BK052082.1 BK056582.1
485	2	60.28	60.28	3215	0.01838	0.979387	BK027652.1 BK028213.1
486	2	86.94	86.94	626.0	0.1213	0.979387	BK019662.1 BK047065.1
487	2	229.5	229.5	1804	0.1126	0.979387	BK025305.1 BK036933.1
488	2	12.59	12.59	142.2	0.07933	0.979387	BK052077.1 BK024042.1
489	4	28.06	168.4	642.1	0.2057	0.843839	BK055959.1 BK026228.1 BK033018.1 BK019059.1
490	2	331.6	331.6	978.5	0.2524	0.979387	BK020335.1 BK049010.1
491	4	98.18	589.1	3111	0.1589	0.992931	BK015320.1 BK020761.1 BK028331.1 BK041181.1
492	2	200.2	200.2	689.1	0.2241	0.658454	BK019502.1 BK025082.1
493	3	114.1	342.4	926.1	0.2686	0.904785	BK025678.1 BK021520.1 BK027224.1
494	6	99.31	1490	364.9	0.7981	0.00253743	BK027294.1 BK049050.1 BK036859.1 BK036325.1 BK020232.1 BK054700.1
495	2	151.5	151.5	276.3	0.3509	0.658454	BK030157.1 BK042784.1
496	11	215.8	1.187e+04	1.580e+04	0.4287	4.01936e-05	BK015385.1 BK032769.1 BK033742.1 BK035655.1 BK035966.1 BK038796.1 BK045982.1 BK049845.1 BK053921.1 BK054254.1 BK058455.1
497	3	154.0	462.1	2075	0.1817	0.985452	BK021082.1 BK028066.1 BK049748.1
498	2	334.2	334.2	3740	0.08194	0.979387	BK044973.1 BK046324.1
499	2	183.5	183.5	453.2	0.2864	0.979387	BK017666.1 BK041429.1
500	2	343.2	343.2	617.9	0.3556	0.0969654	BK015648.1 BK015410.1
501	4	125.6	753.3	643.1	0.5364	0.0151914	BK038979.1 BK045084.1 BK049337.1 BK053903.1
502	2	123.7	123.7	548.8	0.1829	0.979387	BK045116.1 BK056266.1
503	2	213.5	213.5	72.80	0.7354	0.110336	BK049138.1 BK043616.1
504	3	38.06	114.2	348.2	0.2438	0.808633	BK053337.1 BK020994.1 BK050586.1
505	2	374.7	374.7	2944	0.1128	0.979387	BK022408.1 BK032647.1
506	4	299.0	1794	688.4	0.7204	0.0151914	BK043323.1 BK046577.1 BK050967.1 BK051420.1
507	2	133.1	133.1	1008	0.1162	0.979387	BK017037.1 BK021461.1
508	2	294.1	294.1	910.4	0.2434	0.979387	GQ478088.1 MT747435.1
509	6	141.5	2122	7037	0.2314	0.851023	BK035719.1 BK039580.1 BK042817.1 BK048514.1 GQ478088.1 MT747435.1
510	3	276.4	829.3	1022	0.4466	0.0404278	BK037103.1 BK041272.1 BK043773.1
511	4	457.7	2746	1120	0.7089	0.00656190	KM983330.1 KM983333.1 NC_030949.1 NC_030950.1
512	2	280.9	280.9	1316	0.1754	0.979387	MK448705.1 MK448873.1
513	4	33.23	199.4	1272	0.1348	0.969699	BK050962.1 BK034278.1 BK042351.1 BK025475.1
514	17	193.8	2.636e+04	6960	0.7903	3.52838e-07	BK022464.1 BK030524.1 BK036264.1 BK038301.1 BK039270.1 BK042412.1 BK043072.1 BK043482.1 BK044544.1 BK045282.1 BK046518.1 BK050345.1 BK055162.1 BK057212.1 BK057706.1 BK058754.1 BK043209.1
515	5	266.2	2662	841.7	0.7576	0.00609289	BK032824.1 BK040142.1 BK046665.1 BK051557.1 BK057882.1
516	2	225.8	225.8	186.1	0.5430	0.110336	BK031417.1 BK026742.1
517	3	393.8	1182	1516	0.4370	0.0360991	HQ396194.1 MZ995504.1 NC_019490.1
518	3	213.3	639.9	1933	0.2481	0.985452	BK015524.1 BK038542.1 BK055539.1
519	7	102.6	2155	4128	0.3422	0.350739	BK023563.1 BK042705.1 BK022521.1 BK043175.1 BK029465.1 BK058671.1 BK037328.1
520	2	214.4	214.4	1018	0.1734	0.979387	BK028226.1 BK043208.1
521	15	222.9	2.340e+04	5680	0.8039	1.69572e-06	BK015636.1 BK015544.1 BK018151.1 BK018490.1 BK019153.1 BK020461.1 BK030465.1 BK036900.1 BK038541.1 BK045773.1 BK047871.1 BK048569.1 BK051105.1 BK052052.1 BK053344.1
522	6	69.28	1039	2294	0.3107	0.594909	BK025678.1 BK033052.1 BK045986.1 BK021520.1 BK027224.1 BK058494.1
523	2	426.6	426.6	867.2	0.3287	0.658454	BK048740.1 BK055894.1
524	91	178.0	7.289e+05	2.479e+04	0.9669	0.00000	BK016266.1 BK015568.1 BK017467.1 BK017568.1 BK017645.1 BK017693.1 BK018372.1 BK018382.1 BK019210.1 BK019234.1 BK019297.1 BK019589.1 BK019723.1 BK020862.1 BK021120.1 BK021620.1 BK022058.1 BK022081.1 BK022207.1 BK023814.1 BK023818.1 BK023895.1 BK024734.1 BK024763.1 BK025763.1 BK026760.1 BK026828.1 BK026902.1 BK027499.1 BK027570.1 BK028152.1 BK028516.1 BK028552.1 BK028980.1 BK029118.1 BK029491.1 BK0…
525	13	159.4	1.244e+04	6961	0.6403	8.24852e-06	BK016470.1 BK016261.1 BK024386.1 BK028768.1 BK038607.1 BK044672.1 BK046082.1 BK048102.1 BK049769.1 BK057201.1 BK058967.1 BK030830.1 BK051591.1
526	22	224.3	5.180e+04	2.062e+04	0.7149	7.23121e-09	BK016864.1 BK019924.1 BK020262.1 BK021466.1 BK022950.1 BK025218.1 BK027405.1 BK027600.1 BK027895.1 BK032499.1 BK036727.1 BK046525.1 BK047282.1 BK050502.1 BK056307.1 BK019691.1 BK030224.1 BK030495.1 BK033302.1 BK026083.1 BK045850.1 BK051937.1
527	9	314.1	1.131e+04	1.651e+04	0.4063	0.00235910	BK022002.1 BK026798.1 BK032355.1 BK045633.1 BK047679.1 BK048546.1 BK049002.1 BK057050.1 BK058857.1
528	4	139.6	837.5	5477	0.1325	0.992931	BK029644.1 BK042897.1 BK053659.1 BK029727.1
529	3	17.77	53.32	697.3	0.07048	0.985452	BK015776.1 BK015639.1 BK017835.1
530	2	100.8	100.8	597.1	0.1436	0.658454	BK033610.1 BK052523.1
531	2	168.3	168.3	1270	0.1167	0.979387	BK018131.1 BK047280.1
532	16	81.41	9769	1852	0.8383	7.72448e-07	BK020295.1 BK022156.1 BK018636.1 BK016164.1 BK020482.1 BK024206.1 BK026683.1 BK028002.1 BK038232.1 BK038700.1 BK040378.1 BK043925.1 BK048440.1 BK048882.1 BK057527.1 BK058423.1
533	6	100.2	1503	4491	0.2502	0.764415	BK026847.1 BK020236.1 BK029238.1 BK019007.1 BK029996.1 BK055628.1
534	5	238.8	2388	408.2	0.8509	0.00609289	BK028660.1 BK015689.1 BK031020.1 BK036982.1 BK058617.1
535	32	166.5	8.258e+04	1855	0.9773	0.00000	BK016188.1 BK015694.1 BK016301.1 BK017464.1 BK017514.1 BK018215.1 BK018426.1 BK019017.1 BK019610.1 BK020945.1 BK023755.1 BK026601.1 BK026825.1 BK027135.1 BK027584.1 BK028261.1 BK028563.1 BK029024.1 BK031707.1 BK033007.1 BK033274.1 BK043963.1 BK045500.1 BK047756.1 BK049312.1 BK049994.1 BK052090.1 BK054185.1 BK054613.1 BK055919.1 BK057674.1 ON721385.1
536	7	223.0	4682	1.787e+04	0.2074	0.999299	BK016301.1 BK017464.1 BK028261.1 BK028563.1 BK033007.1 BK052090.1 ON721385.1
537	10	122.2	5499	8350	0.3965	0.0702325	BK020294.1 BK027601.1 BK030179.1 BK044707.1 BK045680.1 BK048540.1 BK051567.1 BK016308.1 BK017012.1 BK032798.1
538	2	208.5	208.5	3609	0.05457	0.979387	BK030668.1 BK032711.1
539	22	100.8	2.329e+04	2094	0.9159	7.23121e-09	BK017166.1 BK015703.1 BK017793.1 BK018060.1 BK018772.1 BK023470.1 BK028655.1 BK030447.1 BK030594.1 BK034161.1 BK034371.1 BK038121.1 BK038255.1 BK041540.1 BK044321.1 BK044662.1 BK044834.1 BK045977.1 BK047968.1 BK050389.1 BK056978.1 BK058853.1
540	21	105.3	2.211e+04	4383	0.8332	1.56008e-08	BK018294.1 BK015717.1 BK018579.1 BK018944.1 BK019342.1 BK024536.1 BK027273.1 BK027606.1 BK031018.1 BK032078.1 BK033154.1 BK033251.1 BK037606.1 BK039983.1 BK043463.1 BK044520.1 BK052304.1 BK053911.1 BK058507.1 KF188410.1 NC_022762.1
541	3	339.4	1018	4407	0.1875	0.985452	BK018944.1 BK033251.1 BK039983.1
542	2	107.6	107.6	321.2	0.2486	0.658454	BK023606.1 BK030081.1
543	3	100.7	302.1	673.9	0.3076	0.808633	BK019151.1 BK015888.1 BK055943.1
544	5	275.1	2751	6314	0.3031	0.851865	BK018924.1 BK022837.1 BK026362.1 BK042600.1 BK033490.1
545	6	190.7	2860	4266	0.4007	0.0226638	BK030654.1 BK039534.1 BK041203.1 BK048796.1 BK056305.1 BK053493.1
546	38	103.2	7.258e+04	4.096e+04	0.6388	0.00000	BK030422.1 BK034156.1 BK036754.1 BK037257.1 BK037498.1 BK038832.1 BK040044.1 BK045963.1 BK030213.1 BK041450.1 BK043877.1 BK046523.1 MK448884.1 FM163528.1 NC_010945.1 BK023767.1 BK035506.1 BK035799.1 BK035995.1 BK036635.1 BK036808.1 BK039651.1 BK040035.1 BK040636.1 BK041925.1 BK043187.1 BK044575.1 BK046929.1 BK047767.1 BK048866.1 BK050031.1 BK051590.1 BK055269.1 BK055911.1 BK058402.1 BK054370.1 BK…
547	9	163.7	5895	1.269e+04	0.3169	0.638034	BK039518.1 BK038404.1 BK057541.1 BK029795.1 BK036684.1 BK030130.1 BK041287.1 BK057317.1 BK032662.1
548	9	234.4	8439	3075	0.7318	0.000206148	BK015792.1 BK018841.1 BK025655.1 BK029090.1 BK044992.1 BK046903.1 BK047614.1 BK055958.1 BK058195.1
549	14	348.8	3.174e+04	5305	0.8561	3.73381e-06	BK018083.1 BK018679.1 BK020263.1 BK023370.1 BK023977.1 BK026823.1 BK029054.1 BK037015.1 BK038418.1 BK042027.1 BK043265.1 BK044103.1 BK050263.1 BK051660.1
550	9	271.3	9766	9292	0.5119	0.000739232	BK022973.1 BK030502.1 BK033793.1 BK037677.1 BK039189.1 BK040001.1 BK040922.1 BK043614.1 BK050046.1
551	17	100.8	1.371e+04	3.076e+04	0.3081	0.500000	BK039518.1 BK023285.1 BK024762.1 BK033385.1 BK045924.1 BK048992.1 BK048999.1 BK052853.1 BK056283.1 BK038404.1 BK057541.1 BK029795.1 BK036684.1 BK030130.1 BK041287.1 BK057317.1 BK032662.1
552	3	197.1	591.2	2541	0.1884	0.985452	BK026647.1 MK911750.1 MN938931.1
553	3	23.25	69.75	159.2	0.2969	0.668740	BK029608.1 BK028844.1 BK056315.1
554	3	259.0	777.0	1224	0.3871	0.331260	BK034386.1 BK036769.1 BK055253.1
555	8	316.5	8861	981.3	0.8988	0.000441583	HM568888.1 KU057941.1 LN681535.1 LN881738.1 NC_015568.1 NC_028905.1 LN681536.1 NC_028958.1
556	3	297.2	891.7	1421	0.3845	0.0404278	BK016342.1 BK043430.1 BK053208.1
557	10	101.8	4579	3021	0.6009	9.13355e-05	BK031044.1 BK033414.1 BK034368.1 BK034512.1 BK039659.1 BK039711.1 BK044442.1 BK058604.1 BK040530.1 BK043644.1
558	5	66.50	665.0	256.6	0.7138	0.00609289	BK031643.1 BK029249.1 BK031965.1 BK048428.1 BK053511.1
559	4	177.6	1065	2571	0.2924	0.764757	BK039711.1 BK058604.1 BK040530.1 BK043644.1
560	8	152.2	4262	2990	0.5864	0.000469553	BK040078.1 BK056202.1 BK052028.1 BK034230.1 BK039122.1 BK042854.1 BK051142.1 BK051173.1
561	4	168.2	1009	1703	0.3711	0.0561756	BK022521.1 BK043175.1 BK058671.1 BK037328.1
562	5	156.2	1562	14.45	0.9846	0.00596262	BK034197.1 BK015926.1 BK037034.1 BK052160.1 BK058881.1
563	2	296.4	296.4	949.3	0.2372	0.979387	BK016161.1 BK044989.1
564	3	185.7	557.0	2251	0.1980	0.985452	BK016600.1 BK030132.1 BK032895.1
565	4	116.5	698.8	2604	0.2111	0.992931	BK018241.1 BK023881.1 BK024267.1 BK056127.1
566	5	82.29	822.9	753.1	0.5188	0.0300514	BK015953.1 BK019129.1 BK024021.1 BK047773.1 BK057597.1
567	2	232.4	232.4	565.5	0.2898	0.979387	BK022829.1 BK039041.1
568	2	174.5	174.5	919.0	0.1590	0.979387	BK038569.1 BK051204.1
569	8	157.6	4413	6864	0.3908	0.0202844	BK027938.1 BK043838.1 BK050621.1 BK055385.1 BK034441.1 BK042604.1 BK049535.1 BK052290.1
570	7	174.3	3661	4771	0.4335	0.0149210	BK054752.1 BK018801.1 BK024233.1 BK027401.1 BK027490.1 BK041992.1 BK044596.1
571	2	198.4	198.4	207.7	0.4838	0.110336	BK016103.1 BK026124.1
572	8	107.9	3022	3591	0.4558	0.00193802	BK018636.1 BK016164.1 BK038232.1 BK040378.1 BK043925.1 BK048882.1 BK057527.1 BK058423.1
573	2	291.5	291.5	1469	0.1652	0.979387	BK042132.1 BK042472.1
574	2	351.3	351.3	273.0	0.5591	0.110336	BK018728.1 BK032059.1
575	8	91.34	2558	4707	0.3513	0.356596	BK056209.1 BK056600.1 BK017204.1 BK024151.1 BK022320.1 BK053177.1 BK046047.1 BK021920.1
576	6	144.8	2172	46.09	0.9740	0.00253743	BK032748.1 BK016208.1 BK036089.1 BK040665.1 BK041458.1 BK057843.1
577	5	176.7	1767	682.3	0.7185	0.00609289	BK023233.1 BK038013.1 BK039387.1 BK040676.1 BK047093.1
578	2	27.70	27.70	3.054	0.7970	0.110336	MW749009.1 BK048229.1
579	7	285.7	5999	604.5	0.9065	0.00108251	BK045665.1 BK053893.1 FJ008913.1 HE608841.1 MN078104.1 MW314138.1 MW916539.1
580	2	600.0	600.0	0.000	0.9934	0.0969654	BK034473.1 BK016265.1
581	2	251.8	251.8	1158	0.1780	0.979387	LN681534.1 MN718463.1
582	2	420.2	420.2	1161	0.2650	0.984809	NC_004305.1 X98106.1
583	8	351.1	9832	3465	0.7385	0.000469553	BK037125.1 BK043375.1 BK027211.1 BK051138.1 BK028121.1 BK028821.1 BK031436.1 BK032562.1
584	2	113.8	113.8	634.3	0.1514	0.979387	BK058066.1 BK047597.1
585	7	277.5	5828	2247	0.7205	0.00108251	BK018783.1 BK019073.1 BK024167.1 BK037526.1 BK047805.1 BK050440.1 BK043484.1
586	4	137.3	823.8	2846	0.2240	0.992931	BK018801.1 BK024233.1 BK031321.1 BK053217.1
587	4	234.2	1405	1985	0.4136	0.0303010	BK054355.1 BK057604.1 BK025501.1 BK057850.1
588	5	136.3	1363	2826	0.3245	0.734565	BK020818.1 BK029966.1 BK045813.1 BK031619.1 BK054780.1
589	3	127.0	381.0	88.32	0.8016	0.0404278	BK027888.1 BK046803.1 BK052381.1
590	2	396.1	396.1	189.2	0.6722	0.110336	BK036525.1 BK044423.1
591	3	313.0	939.1	1230	0.4318	0.0404278	BK037488.1 BK048106.1 BK051476.1
592	2	347.0	347.0	624.3	0.3558	0.110336	BK025602.1 BK032327.1
593	2	168.8	168.8	994.2	0.1446	0.979387	BK046487.1 BK048601.1
594	9	279.2	1.005e+04	2404	0.8058	0.000206148	BK020096.1 BK022272.1 BK024764.1 BK025301.1 BK033136.1 BK048855.1 BK049944.1 BK051342.1 BK058917.1
595	3	237.3	712.0	610.9	0.5358	0.0404278	BK016686.1 BK025291.1 BK025685.1
596	10	118.8	5344	1.021e+04	0.3432	0.366865	BK055390.1 BK022661.1 BK033413.1 BK046262.1 BK049329.1 BK016726.1 BK016715.1 BK035603.1 BK053302.1 BK055685.1
597	2	337.0	337.0	3272	0.09329	0.984809	MK448826.1 MK449001.1
598	2	116.5	116.5	177.6	0.3908	0.110336	BK021761.1 BK030941.1
599	5	153.2	1532	909.4	0.6249	0.00609289	BK022829.1 BK020397.1 BK039041.1 BK054904.1 BK049943.1
600	8	180.3	5049	6587	0.4333	0.000973763	BK033738.1 BK034562.1 BK035627.1 BK036154.1 BK038737.1 BK044044.1 BK047860.1 BK058183.1
601	4	446.4	2678	2001	0.5714	0.0151914	BK054975.1 BK025730.1 BK028193.1 BK028088.1
602	3	280.4	841.2	96.61	0.8913	0.0404278	BK017013.1 BK023684.1 BK050780.1
603	3	92.79	278.4	147.9	0.6440	0.0404278	BK040180.1 BK050462.1 BK033781.1
604	7	303.4	6371	711.6	0.8978	0.00103439	KX237516.1 MG197810.1 MG432137.1 MZ374361.1 MZ398021.1 NC_041900.1 NC_044940.1
605	4	308.1	1848	858.1	0.6809	0.0151914	BK048321.1 BK049218.1 BK052921.1 BK047819.1
606	3	138.2	414.6	5.412	0.9732	0.0404278	BK023827.1 BK017160.1 BK047625.1
607	2	84.75	84.75	59.47	0.5718	0.110336	BK025208.1 BK029606.1
608	2	63.78	63.78	83.57	0.4214	0.110336	MH616728.1 BK055588.1
609	5	452.2	4522	330.6	0.9300	0.00583366	JQ312117.1 BK017207.1 MK637516.1 MT234341.1 NC_019519.1
610	3	550.9	1653	296.0	0.8455	0.0360991	MN988484.1 MN988544.1 MN988557.1
611	2	310.8	310.8	449.9	0.4064	0.110336	BK019373.1 BK032561.1
612	3	334.4	1003	414.6	0.7046	0.0404278	BK036235.1 BK043634.1 BK052407.1
613	3	243.4	730.3	846.1	0.4615	0.0404278	BK025518.1 BK047877.1 BK051422.1
614	2	19.81	19.81	145.4	0.1171	0.979387	BK039425.1 BK056904.1
615	10	345.5	1.555e+04	1.041e+04	0.5985	9.13355e-05	BK018026.1 BK018580.1 BK026750.1 BK031137.1 BK032679.1 BK043348.1 BK043973.1 BK019026.1 BK020466.1 BK036987.1
616	2	546.5	546.5	272.5	0.6640	0.110336	BK017771.1 BK050831.1
617	2	266.8	266.8	1264	0.1738	0.979387	BK019705.1 BK050311.1
618	10	188.6	8486	4714	0.6419	9.13355e-05	BK018024.1 BK020156.1 BK021784.1 BK023728.1 BK039235.1 BK050341.1 BK052891.1 BK054274.1 BK055558.1 BK056983.1
619	4	271.3	1628	3200	0.3366	0.903035	BK021008.1 BK021784.1 BK050341.1 BK054274.1
620	4	214.4	1287	54.21	0.9539	0.0132594	BK018646.1 BK018057.1 BK029501.1 BK048582.1
621	9	255.0	9180	424.5	0.9540	0.000206148	BK019791.1 BK022350.1 BK032734.1 BK033772.1 BK039584.1 BK041317.1 BK046083.1 BK054114.1 BK038946.1
622	6	2.950	44.25	111.1	0.2645	0.234021	BK047246.1 BK019955.1 BK023782.1 LR796368.1 MN694057.1 LR796435.1
623	4	49.57	297.4	155.4	0.6455	0.0151914	BK030961.1 BK030966.1 BK048653.1 BK057563.1
624	4	104.7	628.1	1311	0.3227	0.557383	BK022337.1 BK046941.1 BK047069.1 MH552526.1
625	3	78.16	234.5	194.7	0.5388	0.0404278	BK018360.1 BK024481.1 BK053482.1
626	4	289.7	1738	468.0	0.7850	0.0151914	BK019113.1 BK018497.1 BK038354.1 BK054655.1
627	2	30.14	30.14	148.3	0.1652	0.979387	BK019994.1 MW478290.1
628	9	63.41	2283	1500	0.6007	0.000286817	BK021626.1 BK024383.1 BK033948.1 BK044481.1 BK058675.1 MH617115.1 MW009675.1 OM654375.1 MW460247.1
629	3	20.22	60.65	126.2	0.3146	0.668740	BK028047.1 BK055765.1 BK056439.1
630	2	337.6	337.6	299.0	0.5270	0.110336	BK029996.1 BK055628.1
631	6	218.5	3277	0.000	0.9964	0.00138921	BK019092.1 BK019020.1 BK021668.1 BK037004.1 BK047751.1 BK048017.1
632	4	72.26	433.6	616.7	0.4097	0.156161	BK024326.1 BK052533.1 BK025706.1 BK036396.1
633	2	85.28	85.28	383.2	0.1805	0.979387	BK019419.1 BK050650.1
634	4	512.1	3073	506.1	0.8567	0.0142148	CP011970.1 LN681537.2 MF547662.1 MF547663.1
635	2	383.4	383.4	285.5	0.5698	0.110336	BK022383.1 BK042767.1
636	9	370.6	1.334e+04	840.5	0.9395	0.000206148	BK037192.1 BK038654.1 BK042390.1 BK052849.1 BK035462.1 BK037909.1 BK042189.1 BK043912.1 BK048677.1
637	23	272.5	6.893e+04	1.156e+04	0.8559	3.13686e-09	KF010834.1 KT361649.1 MH431932.1 MH431933.1 MH431934.1 MH431935.1 MH454082.1 MH454084.1 MW927512.1 MW927513.1 MW927518.1 MW927519.1 MW927522.1 MW927525.1 NC_041867.1 NC_048688.1 NC_048690.1 NC_048691.1 NC_048693.1 NC_048714.1 NC_048715.1 NC_048717.1 NC_048718.1
638	8	156.1	4371	2795	0.6086	0.000469553	BK021450.1 BK026337.1 BK026364.1 BK028295.1 BK040199.1 BK043845.1 BK045401.1 BK054536.1
639	4	482.8	2897	5941	0.3275	0.985299	KJ489010.1 KJ489011.1 KJ489012.1 KJ489013.1
640	2	478.2	478.2	5073	0.08608	0.979387	MN552143.1 NC_055027.1
641	2	160.5	160.5	15.29	0.8927	0.110336	BK021558.1 BK019717.1
642	5	313.8	3138	2181	0.5888	0.00609289	BK028173.1 BK049492.1 BK034757.1 BK056473.1 BK033603.1
643	2	14.12	14.12	0.000	0.7792	0.0969654	BK022427.1 BK019857.1
644	3	4.169	12.51	12.06	0.4092	0.0952151	LR796368.1 MN694057.1 LR796435.1
645	10	214.6	9656	1569	0.8587	8.93069e-05	BK033332.1 BK040431.1 BK041055.1 BK041693.1 BK049059.1 BK051675.1 BK057070.1 BK057478.1 BK033398.1 BK034059.1
646	4	72.84	437.0	0.000	0.9820	0.0105353	BK021743.1 BK020118.1 BK033133.1 BK055436.1
647	4	310.0	1860	473.6	0.7943	0.0151914	BK030133.1 BK030516.1 BK044766.1 BK053818.1
648	3	212.7	638.1	603.3	0.5116	0.0404278	BK020126.1 BK031341.1 BK044907.1
649	2	457.7	457.7	228.5	0.6631	0.0969654	MH153804.1 NC_047974.1
650	16	560.2	6.722e+04	2.052	0.9995	1.91955e-07	KJ094025.1 JX126920.2 JX126919.1 JX442241.1 KJ094020.1 KJ094021.1 MH299806.1 MN114082.1 MN114083.1 MN128593.1 MN904502.1 NC_018831.1 NC_021785.1 NC_021787.2 NC_024375.1 NC_024392.1
651	2	236.1	236.1	286.3	0.4484	0.110336	BK023133.1 BK033470.1
652	6	184.4	2766	447.0	0.8577	0.00253743	BK023691.1 BK020498.1 BK023697.1 BK026745.1 BK027025.1 BK047129.1
653	2	472.1	472.1	69.93	0.8646	0.110336	BK050130.1 BK051818.1
654	8	192.0	5375	4877	0.5235	0.000469553	BK030386.1 BK033335.1 BK034561.1 BK037823.1 BK041495.1 BK043613.1 BK049918.1 BK055080.1
655	3	285.4	856.3	192.9	0.8115	0.0360991	BK038278.1 MG020111.1 NC_047983.1
656	3	15.44	46.32	184.7	0.1955	0.808633	BK050586.1 BK051618.1 BK026255.1
657	2	523.4	523.4	453.3	0.5337	0.0969654	GU967410.1 NC_027990.1
658	2	140.8	140.8	115.2	0.5416	0.110336	KU747973.1 MN313256.1
659	11	342.1	1.882e+04	67.76	0.9953	3.81767e-05	EU588980.1 GQ443085.1 JF767208.1 JF767209.1 JF767210.1 MH999280.1 MZ995505.1 NC_011318.1 NC_019496.1 NC_019506.1 NC_019508.1
660	6	32.72	490.8	55.85	0.8786	0.00249906	BK030961.1 BK030966.1 BK048653.1 BK057563.1 BK021488.1 BK043110.1
661	2	555.6	555.6	1517	0.2675	0.984809	MG018926.1 NC_042092.1
662	5	335.6	3356	1205	0.7342	0.00485039	MG018926.1 MK317959.1 MT108726.1 NC_042092.1 NC_048744.1
663	2	401.2	401.2	96.70	0.7994	0.0969654	HM596271.1 NC_055037.1
664	3	273.0	819.0	392.3	0.6728	0.0296732	BK023970.1 GQ403788.1 NC_027120.1
665	4	199.9	1199	506.3	0.6999	0.00656190	DQ003641.1 EU855793.1 NC_009814.1 NC_011308.1
666	4	191.7	1150	253.0	0.8150	0.0151914	BK030153.1 BK033517.1 BK036295.1 BK046617.1
667	5	291.8	2918	1489	0.6606	0.00609289	BK048847.1 BK048656.1 BK037438.1 BK038809.1 BK049873.1
668	2	600.0	600.0	793.2	0.4294	0.0969654	MF001358.1 MF001361.1
669	2	258.4	258.4	215.9	0.5402	0.110336	BK051201.1 BK054425.1
670	10	167.7	7544	1626	0.8209	9.03170e-05	BK022392.1 BK038134.1 BK040047.1 BK040298.1 BK043585.1 BK051023.1 BK056930.1 BK057110.1 BK057993.1 BK058596.1
671	2	54.58	54.58	24.79	0.6547	0.110336	BK053638.1 BK043192.1
672	7	184.4	3872	3203	0.5462	0.00108251	BK029989.1 BK030987.1 BK033903.1 BK051400.1 BK058131.1 BK058989.1 BK034638.1
673	2	600.0	600.0	132.7	0.8144	0.110336	KC821609.1 KC821632.1
674	2	187.2	187.2	220.3	0.4549	0.110336	BK023129.1 BK042537.1
675	2	27.33	27.33	59.43	0.3011	0.658454	BK040862.1 BK023243.1
676	2	463.9	463.9	218.5	0.6759	0.0969654	JF974295.1 NC_020841.1
677	23	208.6	5.277e+04	6453	0.8904	2.90892e-09	MW748993.1 HQ711984.1 JX403939.1 KU199710.1 KU310943.1 MK511001.1 MK511002.1 MK511003.1 MK511004.1 MK511005.1 MK511006.1 MK511009.1 MK511010.1 MK511011.1 MK511012.1 MK511013.1 MK511014.1 MK511016.1 MZ089728.1 MZ773939.1 NC_016762.1 NC_030909.1 NC_030929.1
678	2	202.5	202.5	393.7	0.3374	0.658454	BK043270.1 BK024030.1
679	36	599.6	3.778e+05	4.514e+04	0.8931	0.00000	GU071103.1 GU071108.1 KF156340.1 KJ019026.1 KJ019030.1 KJ019033.1 KJ019038.1 KJ019039.1 KJ019055.1 KJ019065.1 KJ019067.1 KJ019068.1 KJ019076.1 KJ019084.1 KJ019087.1 KJ019088.1 KJ019114.1 KJ019116.1 KJ019122.1 KJ019135.1 KJ019137.1 KJ019138.1 KJ019153.1 KJ019157.1 KJ019158.1 KJ019163.1 KX349307.1 KX349309.1 KX349312.1 KX349314.1 KX349315.1 KX349316.1 KX349317.1 KX349318.1 KX349319.1 KX349320.1
680	7	255.5	5365	3.868e+04	0.1218	0.951835	MT478991.1 KJ019152.1 KP007361.1 KP007362.1 KU686212.1 KU686213.1 MT586120.1
681	3	439.8	1319	5370	0.1971	0.985452	MT478991.1 KP007361.1 KP007362.1
682	2	382.1	382.1	20.25	0.9403	0.0969654	CP003186.1 NC_018264.1
683	2	191.3	191.3	12.94	0.9187	0.110336	BK024916.1 BK049148.1
684	2	120.9	120.9	10.50	0.8930	0.110336	BK050960.1 BK025422.1
685	5	128.8	1288	27.24	0.9719	0.00583366	LR797460.1 LR796316.1 LR796829.1 LR796194.1 LR798204.1
686	3	340.1	1020	398.9	0.7159	0.0404278	BK027404.1 BK043350.1 BK055432.1
687	3	42.19	126.6	399.3	0.2380	0.985452	BK041899.1 BK050976.1 MW349128.1
688	2	497.2	497.2	12.12	0.9686	0.110336	MT104473.1 MT104475.1
689	2	481.2	481.2	853.3	0.3595	0.0969654	MN604230.1 MN604698.1
690	3	300.8	902.3	0.000	0.9934	0.0318013	BK029500.1 BK028971.1 BK047059.1
691	2	9.313	9.313	103.2	0.07993	0.979387	BK029210.1 MW584195.1
692	2	381.5	381.5	102.5	0.7818	0.0969654	KM983332.1 NC_029006.1
693	3	118.4	355.1	1597	0.1813	0.985452	BK040253.1 BK043860.1 BK048230.1
694	3	97.74	293.2	69.92	0.7943	0.0404278	BK030861.1 BK030451.1 BK057726.1
695	3	110.4	331.3	1457	0.1846	0.985452	BK032323.1 BK034314.1 BK041626.1
696	2	150.6	150.6	718.6	0.1725	0.979387	MZ322021.1 MZ028627.1
697	2	573.6	573.6	415.7	0.5775	0.0969654	GU568037.1 NC_019544.1
698	3	219.2	657.7	0.000	0.9910	0.0318013	BK039665.1 BK032314.1 BK048738.1
699	12	212.5	1.403e+04	2286	0.8586	1.70427e-05	HE614281.1 HE614282.1 KJ024807.2 KJ920400.1 KT970645.1 KT970646.1 MK843319.1 NC_018277.1 NC_025424.1 NC_028748.2 NC_029008.1 NC_048628.1
700	2	396.4	396.4	1853	0.1759	0.979387	KX227760.1 NC_048641.1
701	3	172.6	517.8	776.5	0.3982	0.328953	BK048187.1 BK033418.1 BK050155.1
702	2	260.5	260.5	0.000	0.9849	0.0969654	BK052522.1 BK038131.1
703	15	318.0	3.339e+04	147.4	0.9947	1.37232e-06	MN812235.1 MN812236.1 NC_048841.1 MN812220.1 MN812221.1 MN812222.1 MN812223.1 MN812225.1 MN812226.1 MN812228.1 MN812241.1 NC_048831.1 NC_048837.1 NC_048838.1 NC_048844.1
704	2	600.0	600.0	0.000	0.9934	0.0969654	BK046568.1 BK045512.1
705	4	308.1	1849	33.10	0.9782	0.0132594	BK046239.1 BK045571.1 BK051980.1 BK054335.1
706	6	332.7	4991	1135	0.8131	0.00125767	LR796887.1 LR796966.1 LR797054.1 LR797319.1 LR797419.1 LR798407.1
707	2	11.69	11.69	0.000	0.7451	0.0969654	NC_047706.1 BK050472.1
708	5	346.9	3469	1961	0.6378	0.00583366	EU874396.1 KX227758.1 KX227759.1 NC_011167.1 NC_029024.1
709	2	257.6	257.6	270.9	0.4838	0.0969654	MF176161.1 NC_048667.1
710	7	329.4	6918	427.7	0.9400	0.00103439	JX887877.1 EU887664.1 KF296717.1 KX190834.1 MT136606.1 NC_011645.1 NC_019912.1
711	2	394.9	394.9	375.7	0.5098	0.0969654	KT626446.1 NC_028886.1
712	4	462.3	2774	1291	0.6810	0.0142148	MK279841.1 MT723933.1 NC_048139.1 MT316461.1
713	4	465.1	2790	465.1	0.8550	0.0132594	KT266805.1 HM151342.1 NC_015466.1 NC_041958.1
714	7	137.6	2891	7565	0.2761	0.963181	HQ634157.1 HQ316579.1 KT932418.1 KX507046.1 MG592473.1 MG592553.1 MZ456352.1
715	9	600.0	2.160e+04	7526	0.7411	7.09135e-05	MW794141.1 MW794142.1 MW794143.1 MW794144.1 MW794145.1 MW794146.1 MW794147.1 MW794148.1 MW794149.1
716	3	600.0	1800	65.18	0.9620	0.0296732	MW311372.1 MW321605.1 MW362867.1
717	10	238.2	1.072e+04	2144	0.8320	8.63266e-05	MG592460.1 MG592483.1 MG592490.1 MG592505.1 MG592539.1 MG592543.1 MG592557.1 MG592558.1 MG592559.1 MG592576.1
718	2	407.5	407.5	166.0	0.7057	0.0969654	MW824410.1 MW824411.1
719	2	600.0	600.0	121.6	0.8268	0.110336	JQ691612.1 KC954774.1
720	6	526.3	7895	5.563e+04	0.1243	0.998786	KR063278.1 JN035618.1 MW534374.1 NC_016166.1 NC_028673.1 ON526973.1
721	55	339.2	5.038e+05	3186	0.9935	0.00000	KR063278.1 JN035618.1 KU963245.1 KU998240.1 KU998241.1 MG099935.1 MG099940.1 MG757152.1 MG757155.1 MG770211.1 MG770214.1 MH025889.1 MK359302.1 MK433261.1 MK433263.1 MK433265.1 MK433267.1 MK450428.1 MK450430.1 MK450435.1 MK450436.1 MK494106.1 MK494109.1 MK494121.1 MK801728.1 MK801733.1 MK878903.1 MK919477.1 MK919481.1 MK967390.1 MN444874.1 MN945905.1 MT114160.1 MT889368.1 MT889370.1 MT889379.1 MT9…
722	10	165.8	7461	9717	0.4338	8.73117e-05	JX182371.1 KY092484.1 KY676784.1 MH825699.1 NC_018848.1 NC_047795.1 NC_048072.1 KY092480.1 KY092482.1 NC_047794.1
723	2	350.0	350.0	241.0	0.5882	0.0969654	JN116824.1 NC_016654.1
724	2	356.5	356.5	156.1	0.6901	0.0969654	KR053195.1 NC_030902.1
725	2	600.0	600.0	22.81	0.9572	0.110336	KT151955.1 KT151957.1
726	2	519.2	519.2	0.000	0.9924	0.0969654	NC_019924.1 JQ246028.1
727	18	130.0	1.989e+04	7743	0.7189	1.55102e-07	JX182371.1 KY092484.1 KY676784.1 MH825699.1 NC_018848.1 NC_047795.1 NC_048072.1 KY092479.1 KY092480.1 KY092481.1 KY092482.1 KY092483.1 MK305888.1 MT711975.1 NC_047792.1 NC_047793.1 NC_047794.1 NC_048153.1
728	2	5.062	5.062	351.6	0.01403	0.979387	LR797310.1 MN304824.1
729	7	255.0	5355	6644	0.4458	0.00104629	MT451980.1 MT451981.1 MT451982.1 MT521991.1 OL455886.1 ON392164.1 ON392165.1
730	14	423.9	3.858e+04	65.09	0.9976	3.39328e-06	JX483877.1 JX483876.1 JX483878.1 MN734436.1 MN988482.1 MN988500.1 MN988501.1 MN988508.1 MN988530.1 MN988545.1 MN988549.1 MW980073.1 NC_027296.1 NC_041908.1
731	4	491.0	2946	0.000	0.9973	0.00885303	MZ334523.1 KC117377.1 MZ334524.1 NC_020158.1
732	3	600.0	1800	18.50	0.9866	0.0296732	MG967616.1 KC595511.2 MG967617.1
733	2	333.5	333.5	28.53	0.9111	0.110336	KC821620.1 KC821633.1
734	2	277.0	277.0	0.000	0.9858	0.0969654	KF751797.1 KF751793.1
735	2	248.0	248.0	0.000	0.9841	0.0969654	KP836356.2 KP836355.1
736	2	419.8	419.8	2.297	0.9852	0.110336	KR136260.1 KR136259.1
737	2	48.59	48.59	17.28	0.6954	0.110336	KT160311.1 KX196154.1
738	20	377.6	7.175e+04	0.000	0.9994	0.00000	KU599880.1 KT876725.1 KU599881.1 KU599882.1 KU599883.1 KU599884.1 KU599885.1 MK764436.1 MK764438.1 MK764439.1 MK764443.1 MK764444.1 MK764446.1 MK764447.1 NC_031905.1 NC_031919.1 NC_031921.1 NC_031932.1 NC_031938.1 NC_031945.1
739	2	176.5	176.5	157.1	0.5227	0.110336	KX912252.1 MT002875.2
740	4	62.02	372.1	518.7	0.4140	0.332503	KX912252.1 MN592896.1 MT002875.2 KX982260.1
741	18	512.5	7.841e+04	1.895e+04	0.8050	1.58116e-07	KU998244.1 KU998245.1 KU998246.1 KU998247.1 KX557276.1 MF919520.1 MF919537.1 MK376956.1 MK376959.1 MK524501.1 MT498054.1 MZ388552.1 NC_030696.1 NC_030901.1 NC_030917.1 NC_030936.1 NC_031029.1 NC_048169.1
742	2	600.0	600.0	6761	0.08147	0.984809	KU963248.1 NC_031230.1
743	7	404.1	8487	1.401e+04	0.3771	0.0361861	KX557272.1 MH590603.1 MK977705.1 MN908691.1 MT657339.1 NC_031074.1 NC_048021.1
744	9	193.1	6951	3575	0.6592	0.000179097	LR796392.1 LR796580.1 LR796583.1 LR797051.1 LR797320.1 LR797321.1 LR797426.1 LR798412.1 MW202867.1
745	3	531.4	1594	433.0	0.7841	0.0234271	MH536819.1 MH576960.1 NC_055758.1
746	2	543.5	543.5	148.1	0.7813	0.0969654	MK977700.1 NC_055807.1
747	7	517.2	1.086e+04	0.000	0.9987	0.000506079	KY554764.1 KY554763.1 KY554765.1 KY554767.1 NC_049805.1 NC_049806.1 NC_049807.1
748	5	41.20	412.0	67.80	0.8412	0.00609289	LR796205.1 LR796195.1 LR796263.1 LR796265.1 LR796277.1
749	5	10.13	101.3	175.6	0.3530	0.338052	LR798233.1 LR796215.1 MW202573.1 MW824388.1 LR796581.1
750	2	420.2	420.2	116.2	0.7775	0.0969654	MT119766.1 MT210154.1
751	2	163.6	163.6	5.133	0.9471	0.110336	LR798216.1 LR798352.1
752	4	348.3	2090	59.32	0.9688	0.0114181	LR796485.1 LR796959.1 LR797101.1 LR797465.1
753	3	96.58	289.7	26.69	0.8986	0.0382613	LR796560.1 LR796559.1 LR796585.1
754	2	407.5	407.5	7.450	0.9727	0.0969654	MG969427.1 NC_048701.1
755	10	287.9	1.296e+04	4160	0.7561	8.68181e-05	MK016495.1 MK016497.1 MK737942.1 MN369765.1 MT310855.1 MT498057.1 MZ150782.1 MZ747515.1 NC_048101.1 ON260821.1
756	6	364.0	5460	2760	0.6632	0.00246102	MH153799.1 MK737944.1 MZ456037.1 MZ622170.1 NC_047972.1 ON260825.1
757	10	369.9	1.665e+04	37.25	0.9966	8.19952e-05	MH370360.1 MH370358.1 MH370361.1 MH370363.1 MH370365.1 MH370372.1 MH370373.1 MH370374.1 MT074432.1 MW355465.1
758	4	198.1	1188	0.000	0.9933	0.0105353	MH834625.1 MH834598.1 MH910036.1 MW712719.1
759	8	241.6	6764	0.000	0.9976	0.000204966	MN693251.1 MN693213.1 MN693280.1 MN693347.1 MN693438.1 MN693451.1 MN693464.1 MN693599.1
760	2	424.0	424.0	0.000	0.9907	0.0969654	MW202748.1 MW202613.1
761	4	336.9	2021	90.20	0.9537	0.0127901	MW584165.1 MW314859.1 MW584169.1 MW584207.1
