# Supplementary material for: A Genome of Temperate Enterococcus Bacteriophage Placed in a Space of Pooled Viral Dark Matter Sequences
Source: Viruses. 2023 Jan 12;15(1):216. doi: 10.3390/v15010216 (PMC9865981; doi:10.3390/v15010216)
Supplement: Supplementary file 1 [file viruses-15-00216-s001.zip › Data S2 vContact2 genome_by_genome_overview.csv]

Genome	preVC	VC Status	VC	VC Size	Quality	Adjusted P-value	VC Avg Distance	Topology Confidence Score	Genus Confidence Score
AB009866.2	preVC_0	Clustered	VC_0_0	10	0.213	1.0	6.8630046116938	0.213	1.0
AB243556.1	preVC_0	Clustered	VC_0_0	10	0.213	1.0	6.8630046116938	0.213	1.0
AB370205.1	preVC_2	Clustered	VC_2_0	50	0.5649	1.0	7.645347256321253	0.5649	0.9935
AB370268.1	preVC_4	Clustered	VC_4_0	38	0.4235	1.0	8.047041715241006	0.4235	0.862
AB711120.1	preVC_13	Clustered	VC_13_0	2	0.5384	0.89828613	0.0	0.4837	1.0
AB712291.1	preVC_18	Clustered	VC_18_0	39	0.9469	1.0	5.777137142281055	0.9469	1.0
AB746912.1	preVC_20	Clustered	VC_20_0	3	1.0	0.0	4.216370213557839	0.0	1.0
AB823818.1	preVC_22	Clustered	VC_22_0	2	0.3205	0.90884104	0.0	0.2913	1.0
AF020713.1	preVC_29	Clustered/Singleton	VC_29_3	1	0.0	0.0	0	0.0	1.0
AF085222.2	preVC_32	Clustered	VC_32_0	117	0.757	1.0	7.097237016888988	0.757	0.9994
AF109874.2	preVC_38	Clustered	VC_38_0	21	0.491	1.0	7.588569541038598	0.491	0.9857
AF115102.1	preVC_32	Clustered	VC_32_0	117	0.757	1.0	7.097237016888988	0.757	0.9994
AF115103.1	preVC_32	Clustered	VC_32_0	117	0.757	1.0	7.097237016888988	0.757	0.9994
AF145054.1	preVC_32	Clustered	VC_32_0	117	0.757	1.0	7.097237016888988	0.757	0.9994
AF158600.2	preVC_33	Clustered	VC_33_0	67	0.6182	1.0	7.25186184202978	0.6182	0.9448
AF195902.3	preVC_57	Clustered	VC_57_0	9	0.5722	1.0	4.729013993208014	0.5722	1.0
AF304433.1	preVC_38	Clustered	VC_38_0	21	0.491	1.0	7.588569541038598	0.491	0.9857
AF323668.1	preVC_39	Clustered	VC_39_0	2	0.0802	0.91281599	0.0	0.0732	1.0
AF323669.1	preVC_40	Clustered	VC_40_0	7	0.2108	1.0	7.190660497373761	0.2108	1.0
AF323670.1		Outlier
AF335538.1	preVC_78	Clustered	VC_78_0	29	0.8931	1.0	7.461461696498537	0.8931	0.9877
AF349457.1	preVC_38	Clustered	VC_38_0	21	0.491	1.0	7.588569541038598	0.491	0.9857
AF424781.1	preVC_2	Clustered	VC_2_0	50	0.5649	1.0	7.645347256321253	0.5649	0.9935
AF424783.1	preVC_0	Clustered	VC_0_0	10	0.213	1.0	6.8630046116938	0.213	1.0
AF489521.1	preVC_40	Clustered	VC_40_0	7	0.2108	1.0	7.190660497373761	0.2108	1.0
AF543311.2		Overlap (VC_84/VC_86)
AF547987.1	preVC_78	Clustered	VC_78_0	29	0.8931	1.0	7.461461696498537	0.8931	0.9877
AJ131519.1	preVC_52	Clustered	VC_52_0	4	0.4175	0.9999612	4.732985253581856	0.4175	1.0
AJ242593.1	preVC_94	Clustered	VC_94_0	13	0.8094	1.0	6.696180896680219	0.8094	1.0
AJ302074.2	preVC_100	Clustered	VC_100_0	29	0.6212	1.0	5.772051493913185	0.6212	1.0
AJ312240.2	preVC_97	Clustered	VC_97_0	4	0.3927	0.99996243	2.983249156101944	0.3927	1.0
AJ609634.1	preVC_105	Clustered	VC_105_0	15	0.4214	1.0	7.965795790508427	0.4214	0.9048
AM491472.1	preVC_132	Clustered	VC_132_0	93	0.9165	1.0	5.6451921600547275	0.9165	1.0
AP001553.1	preVC_4	Clustered	VC_4_0	38	0.4235	1.0	8.047041715241006	0.4235	0.862
AP008953.1	preVC_2	Clustered	VC_2_0	50	0.5649	1.0	7.645347256321253	0.5649	0.9935
AP008954.1	preVC_3	Clustered	VC_3_0	28	0.3112	1.0	7.970668342762849	0.3112	0.9339
AP011955.1	preVC_0	Clustered	VC_0_1	17	0.3651	1.0	6.943577836003089	0.3651	1.0
AP013514.1	preVC_136	Clustered	VC_136_0	6	0.648	0.99999998	5.865408687173826	0.648	1.0
AP013516.1	preVC_136	Clustered	VC_136_0	6	0.648	0.99999998	5.865408687173826	0.648	1.0
AP013517.1	preVC_136	Clustered	VC_136_0	6	0.648	0.99999998	5.865408687173826	0.648	1.0
AP014629.1	preVC_82	Clustered	VC_82_0	4	0.5144	0.9999615	4.163331998932265	0.5143	1.0
AP019560.1	preVC_1	Clustered	VC_1_0	22	0.8364	1.0	5.319737513902338	0.8364	1.0
AP019561.1	preVC_1	Clustered	VC_1_0	22	0.8364	1.0	5.319737513902338	0.8364	1.0
AP019562.1	preVC_1	Clustered	VC_1_0	22	0.8364	1.0	5.319737513902338	0.8364	1.0
AY007505.3	preVC_107	Clustered	VC_107_0	26	0.3702	1.0	8.14835465931384	0.3702	0.9262
AY050245.2	preVC_110	Clustered	VC_110_0	17	0.3775	1.0	6.709226375220737	0.3775	1.0
AY131267.2		Overlap (VC_74/VC_166)
AY236756.1	preVC_164	Clustered	VC_164_0	7	0.5159	1.0	5.159687760470274	0.5159	1.0
AY368235.2		Overlap (VC_84/VC_86)
AY459533.1		Overlap (VC_67/VC_170)
AY508486.1	preVC_0	Clustered	VC_0_1	17	0.3651	1.0	6.943577836003089	0.3651	1.0
AY605066.1		Overlap (VC_74/VC_166)
AY616446.1		Overlap (VC_100/VC_112/VC_174)
AY682195.1	preVC_190	Clustered	VC_190_1	2	0.0479	0.90762784	7.745966692414834	0.0434	1.0
AY699705.1	preVC_33	Clustered	VC_33_0	67	0.6182	1.0	7.25186184202978	0.6182	0.9448
AY766464.1		Overlap (VC_68/VC_193)
AY772740.1		Overlap (VC_196/VC_197)
AY855346.1		Outlier
AY954950.1		Outlier
AY954951.1	preVC_2	Clustered	VC_2_0	50	0.5649	1.0	7.645347256321253	0.5649	0.9935
AY954952.1	preVC_2	Clustered	VC_2_0	50	0.5649	1.0	7.645347256321253	0.5649	0.9935
AY954953.1	preVC_2	Clustered	VC_2_0	50	0.5649	1.0	7.645347256321253	0.5649	0.9935
AY954958.1		Overlap (VC_9/VC_12)
AY954959.1		Overlap (VC_10/VC_12)
AY954960.1	preVC_3	Clustered	VC_3_0	28	0.3112	1.0	7.970668342762849	0.3112	0.9339
AY954961.1	preVC_3	Clustered	VC_3_0	28	0.3112	1.0	7.970668342762849	0.3112	0.9339
AY954962.1	preVC_4	Clustered	VC_4_0	38	0.4235	1.0	8.047041715241006	0.4235	0.862
AY954963.1	preVC_4	Clustered	VC_4_0	38	0.4235	1.0	8.047041715241006	0.4235	0.862
AY954964.1	preVC_4	Clustered	VC_4_0	38	0.4235	1.0	8.047041715241006	0.4235	0.862
AY954965.1	preVC_4	Clustered	VC_4_0	38	0.4235	1.0	8.047041715241006	0.4235	0.862
AY954966.1	preVC_4	Clustered	VC_4_0	38	0.4235	1.0	8.047041715241006	0.4235	0.862
AY954967.1	preVC_4	Clustered	VC_4_0	38	0.4235	1.0	8.047041715241006	0.4235	0.862
AY954968.1	preVC_4	Clustered	VC_4_0	38	0.4235	1.0	8.047041715241006	0.4235	0.862
BK014655.1		Overlap (VC_205/VC_212)
BK014664.1		Overlap (VC_150/VC_221)
BK014681.1	preVC_234	Clustered	VC_234_1	14	0.2295	1.0	7.377941906373489	0.2295	0.989
BK014682.1	preVC_205	Clustered	VC_205_0	24	0.367	1.0	7.317077356418691	0.367	0.9348
BK014689.1	preVC_118	Clustered	VC_118_1	34	0.3988	1.0	8.214988521299745	0.3988	0.8217
BK014701.1	preVC_266	Clustered	VC_266_0	26	0.7006	1.0	7.130739034205298	0.7006	0.9508
BK014705.1	preVC_269	Clustered	VC_269_0	17	0.5108	1.0	7.91224728059798	0.5108	0.8824
BK014706.1	preVC_208	Clustered	VC_208_0	12	0.3944	1.0	6.892751010870897	0.3944	1.0
BK014713.1	preVC_210	Clustered	VC_210_0	17	0.6134	1.0	6.679322305285501	0.6134	0.9926
BK014714.1	preVC_149	Clustered	VC_149_3	25	0.2755	1.0	8.372628759610356	0.2755	0.8433
BK014724.1	preVC_293	Clustered	VC_293_0	12	0.9902	1.0	6.878611907636949	0.9902	1.0
BK014726.1	preVC_296	Clustered	VC_296_0	39	0.8429	1.0	7.345652021299293	0.8429	0.8785
BK014730.1	preVC_42	Clustered	VC_42_0	3	0.0719	0.99573487	7.69799614141467	0.0716	1.0
BK014733.1	preVC_180	Clustered	VC_180_2	19	0.3195	1.0	8.075350366111678	0.3195	0.9591
BK014735.1	preVC_296	Clustered	VC_296_0	39	0.8429	1.0	7.345652021299293	0.8429	0.8785
BK014748.1	preVC_312	Clustered	VC_312_0	3	0.692	0.99450549	7.106696832813395	0.6882	1.0
BK014769.1	preVC_269	Clustered	VC_269_0	17	0.5108	1.0	7.91224728059798	0.5108	0.8824
BK014784.1	preVC_316	Clustered	VC_316_0	5	0.6402	0.9999999	3.998690148820079	0.6402	1.0
BK014785.1	preVC_335	Clustered	VC_335_0	6	0.1319	0.99997326	7.8563001576958325	0.1319	1.0
BK014786.1	preVC_344	Clustered	VC_344_0	12	0.6405	1.0	4.317003940845476	0.6405	1.0
BK014792.1	preVC_149	Clustered	VC_149_3	25	0.2755	1.0	8.372628759610356	0.2755	0.8433
BK014793.1		Outlier
BK014807.1	preVC_352	Clustered	VC_352_0	2	1.0	0.0	0.0	0.0	1.0
BK014817.1	preVC_344	Clustered	VC_344_0	12	0.6405	1.0	4.317003940845476	0.6405	1.0
BK014818.1	preVC_353	Clustered	VC_353_4	14	0.0966	1.0	8.157425545474332	0.0966	0.9341
BK014822.1	preVC_334	Clustered	VC_334_0	3	0.1493	0.99709187	5.206833117271103	0.1488	1.0
BK014836.1	preVC_326	Clustered	VC_326_1	11	0.2187	1.0	7.5602050704873935	0.2187	1.0
BK014859.1	preVC_205	Clustered	VC_205_0	24	0.367	1.0	7.317077356418691	0.367	0.9348
BK014862.1		Outlier
BK014863.1		Overlap (VC_252/VC_379)
BK014864.1	preVC_380	Clustered	VC_380_0	3	0.1452	0.99664837	4.495240379149706	0.1447	1.0
BK014881.1	preVC_233	Clustered	VC_233_0	32	0.7623	1.0	4.999310157796022	0.7623	1.0
BK014883.1		Outlier
BK014889.1	preVC_176	Clustered	VC_176_1	30	0.713	1.0	8.02885018454999	0.713	0.8897
BK014922.1	preVC_219	Clustered	VC_219_0	63	0.813	1.0	7.048238118554177	0.813	0.9852
BK014934.1	preVC_382	Clustered	VC_382_0	9	0.3389	1.0	6.281979285661935	0.3389	1.0
BK014939.1	preVC_219	Clustered	VC_219_0	63	0.813	1.0	7.048238118554177	0.813	0.9852
BK014970.1	preVC_240	Clustered	VC_240_4	3	0.0303	0.99136908	8.283527854590687	0.03	0.6667
BK014976.1	preVC_382	Clustered	VC_382_0	9	0.3389	1.0	6.281979285661935	0.3389	1.0
BK014979.1		Overlap (VC_63/VC_67)
BK014983.1	preVC_408	Clustered	VC_408_9	28	0.2237	1.0	8.370129256569358	0.2237	0.7381
BK014984.1	preVC_353	Clustered	VC_353_4	14	0.0966	1.0	8.157425545474332	0.0966	0.9341
BK014985.1	preVC_248	Clustered	VC_248_3	26	0.4863	1.0	8.384439689156906	0.4863	0.7815
BK014994.1		Outlier
BK014999.1	preVC_418	Clustered	VC_418_0	12	0.5695	1.0	6.9652802551015105	0.5695	0.7273
BK015019.1	preVC_422	Clustered	VC_422_0	22	0.636	1.0	7.233286508880567	0.636	0.9351
BK015021.1	preVC_123	Clustered	VC_123_0	18	0.2596	1.0	7.743853698194132	0.2596	1.0
BK015025.1		Outlier
BK015029.1	preVC_428	Clustered	VC_428_0	3	0.9852	0.9	2.0	0.8867	1.0
BK015032.1		Outlier
BK015050.1	preVC_422	Clustered	VC_422_0	22	0.636	1.0	7.233286508880567	0.636	0.9351
BK015052.1		Overlap (VC_358/VC_359)
BK015055.1	preVC_180	Clustered	VC_180_3	24	0.3613	1.0	8.148721172470202	0.3613	0.8152
BK015060.1		Overlap (VC_213/VC_436)
BK015066.1	preVC_439	Clustered	VC_439_0	10	0.2498	1.0	7.892950964891335	0.2498	0.9111
BK015068.1		Outlier
BK015070.1	preVC_394	Clustered	VC_394_0	2	0.2122	0.87947211	7.0710678118654755	0.1866	1.0
BK015076.1	preVC_447	Clustered	VC_447_0	8	0.7499	1.0	6.35855393018835	0.7499	1.0
BK015122.1	preVC_102	Clustered	VC_102_1	31	0.4679	1.0	7.865607001945907	0.4679	0.9505
BK015130.1	preVC_69	Clustered	VC_69_0	23	0.4735	1.0	7.284049574211158	0.4735	1.0
BK015133.1	preVC_35	Clustered	VC_35_0	30	0.4287	1.0	7.198045574840743	0.4287	0.9977
BK015138.1	preVC_180	Clustered	VC_180_3	24	0.3613	1.0	8.148721172470202	0.3613	0.8152
BK015156.1	preVC_58	Clustered	VC_58_0	5	0.3879	0.99999991	5.08727633583687	0.3879	1.0
BK015160.1	preVC_453	Clustered	VC_453_0	9	0.7537	1.0	5.254514839176067	0.7537	1.0
BK015164.1	preVC_395	Clustered	VC_395_0	15	0.5349	1.0	6.6323932321331185	0.5349	1.0
BK015169.1	preVC_353	Clustered	VC_353_0	65	0.4768	1.0	8.33985023279626	0.4768	0.7923
BK015173.1	preVC_459	Clustered	VC_459_0	2	0.3994	0.88208439	0.0	0.3523	1.0
BK015176.1	preVC_463	Clustered/Singleton	VC_463_0	1	0.0	0.0	0	0.0	1.0
BK015181.1	preVC_472	Clustered	VC_472_0	2	0.3657	0.84615385	1.0	0.3094	1.0
BK015193.1	preVC_241	Clustered	VC_241_0	11	0.7106	1.0	4.468731622562467	0.7106	1.0
BK015204.1		Overlap (VC_48/VC_62)
BK015206.1		Overlap (VC_210/VC_212)
BK015221.1	preVC_141	Clustered	VC_141_0	16	0.5902	1.0	7.144953774727825	0.5902	0.9833
BK015226.1		Overlap (VC_43/VC_44)
BK015251.1	preVC_477	Clustered	VC_477_6	7	0.1279	1.0	8.218370812779158	0.1279	0.8571
BK015257.1		Overlap (VC_393/VC_423/VC_424)
BK015297.1	preVC_230	Clustered	VC_230_0	4	0.2923	0.99924489	8.356420217550125	0.2921	1.0
BK015306.1	preVC_81	Clustered	VC_81_0	16	0.8888	1.0	6.976995618941901	0.8888	1.0
BK015320.1	preVC_490	Clustered	VC_490_0	4	0.1592	0.99990847	8.326637789528986	0.1592	0.8333
BK015326.1	preVC_459	Clustered	VC_459_0	2	0.3994	0.88208439	0.0	0.3523	1.0
BK015328.1		Overlap (VC_358/VC_359)
BK015343.1		Overlap (VC_393/VC_423/VC_424)
BK015385.1		Overlap (VC_380/VC_496)
BK015388.1	preVC_430	Clustered	VC_430_0	19	0.4315	1.0	7.615009660624449	0.4315	0.9474
BK015393.1	preVC_219	Clustered	VC_219_0	63	0.813	1.0	7.048238118554177	0.813	0.9852
BK015394.1		Overlap (VC_222/VC_445)
BK015401.1	preVC_205	Clustered	VC_205_0	24	0.367	1.0	7.317077356418691	0.367	0.9348
BK015407.1	preVC_296	Clustered	VC_296_0	39	0.8429	1.0	7.345652021299293	0.8429	0.8785
BK015410.1	preVC_499	Clustered	VC_499_0	2	0.3571	0.89828826	0.0	0.3208	1.0
BK015411.1	preVC_297	Clustered/Singleton	VC_297_0	1	0.0	0.0	0	0.0	1.0
BK015441.1	preVC_102	Clustered	VC_102_1	31	0.4679	1.0	7.865607001945907	0.4679	0.9505
BK015467.1	preVC_413	Clustered	VC_413_0	4	0.2834	0.99947604	7.9746282976482705	0.2833	0.8333
BK015481.1		Outlier
BK015484.1	preVC_341	Clustered	VC_341_0	4	0.2973	0.9998792	8.405423206414916	0.2973	0.8333
BK015497.1	preVC_296	Clustered	VC_296_0	39	0.8429	1.0	7.345652021299293	0.8429	0.8785
BK015507.1	preVC_206	Clustered	VC_206_0	15	0.414	1.0	6.128433802089646	0.414	1.0
BK015520.1	preVC_238	Clustered	VC_238_0	14	0.8412	1.0	7.42468181055667	0.8412	0.9451
BK015524.1	preVC_517	Clustered	VC_517_0	3	0.2487	0.99699598	4.2676240244971835	0.248	1.0
BK015530.1		Outlier
BK015544.1	preVC_520	Clustered	VC_520_0	15	0.8047	1.0	8.197912146630593	0.8047	0.8857
BK015554.1	preVC_219	Clustered	VC_219_0	63	0.813	1.0	7.048238118554177	0.813	0.9852
BK015567.1	preVC_358	Clustered/Singleton	VC_358_0	1	0.0	0.0	0	0.0	1.0
BK015568.1	preVC_523	Clustered/Singleton	VC_523_38	1	0.0	0.0	0	0.0	1.0
BK015570.1		Outlier
BK015573.1	preVC_243	Clustered	VC_243_0	12	0.3463	1.0	6.742324941046783	0.3463	1.0
BK015613.1	preVC_477	Clustered	VC_477_5	2	0.0237	0.91484725	8.18535277187245	0.0217	1.0
BK015614.1	preVC_70	Clustered	VC_70_0	3	0.1473	0.99686124	4.377822567866429	0.1468	1.0
BK015616.1	preVC_105	Clustered	VC_105_0	15	0.4214	1.0	7.965795790508427	0.4214	0.9048
BK015617.1	preVC_205	Clustered	VC_205_0	24	0.367	1.0	7.317077356418691	0.367	0.9348
BK015620.1	preVC_21	Clustered	VC_21_0	14	0.2803	1.0	8.080170836138304	0.2803	0.978
BK015636.1	preVC_520	Clustered	VC_520_0	15	0.8047	1.0	8.197912146630593	0.8047	0.8857
BK015639.1	preVC_528	Clustered	VC_528_0	3	0.071	0.81110524	8.324888670957188	0.0576	1.0
BK015641.1	preVC_430	Clustered	VC_430_0	19	0.4315	1.0	7.615009660624449	0.4315	0.9474
BK015646.1	preVC_348	Clustered	VC_348_1	5	0.2674	0.99999615	7.487054481561936	0.2674	0.8
BK015648.1	preVC_499	Clustered	VC_499_0	2	0.3571	0.89828826	0.0	0.3208	1.0
BK015649.1	preVC_408	Clustered/Singleton	VC_408_2	1	0.0	0.0	0	0.0	1.0
BK015653.1		Overlap (VC_358/VC_359)
BK015664.1		Outlier
BK015677.1	preVC_345	Clustered	VC_345_0	5	0.2642	0.99999992	5.307766655496751	0.2642	1.0
BK015688.1		Overlap (VC_321/VC_363)
BK015689.1	preVC_533	Clustered	VC_533_2	2	0.1533	0.55555556	8.48528137423857	0.0852	1.0
BK015694.1	preVC_534	Clustered	VC_534_0	25	0.7595	1.0	4.361766463906885	0.7595	1.0
BK015698.1	preVC_84	Clustered	VC_84_0	3	0.371	0.9966338	6.114672503997061	0.3698	1.0
BK015700.1		Overlap (VC_217/VC_243)
BK015703.1	preVC_538	Clustered	VC_538_0	22	0.9175	1.0	7.8584327685797275	0.9175	0.8571
BK015717.1	preVC_539	Clustered	VC_539_0	18	0.6965	1.0	6.882914204742186	0.6965	1.0
BK015723.1	preVC_395	Clustered	VC_395_0	15	0.5349	1.0	6.6323932321331185	0.5349	1.0
BK015728.1		Overlap (VC_296/VC_321/VC_324)
BK015735.1		Outlier
BK015739.1	preVC_291	Clustered	VC_291_0	27	0.8038	1.0	7.759284198082985	0.8038	0.9715
BK015754.1	preVC_408	Clustered	VC_408_9	28	0.2237	1.0	8.370129256569358	0.2237	0.7381
BK015766.1	preVC_265	Clustered	VC_265_0	16	0.5402	1.0	7.513141146986231	0.5402	0.975
BK015771.1	preVC_93	Clustered	VC_93_0	3	0.3433	0.9965475	6.5763079367058745	0.3421	1.0
BK015772.1	preVC_118	Clustered	VC_118_1	34	0.3988	1.0	8.214988521299745	0.3988	0.8217
BK015773.1	preVC_123	Clustered	VC_123_0	18	0.2596	1.0	7.743853698194132	0.2596	1.0
BK015776.1	preVC_528	Clustered	VC_528_0	3	0.071	0.81110524	8.324888670957188	0.0576	1.0
BK015792.1	preVC_547	Clustered	VC_547_0	9	0.733	1.0	6.254848954010656	0.733	1.0
BK015800.1		Outlier
BK015802.1	preVC_219	Clustered	VC_219_0	63	0.813	1.0	7.048238118554177	0.813	0.9852
BK015803.1		Overlap (VC_301/VC_302)
BK015807.1		Outlier
BK015811.1	preVC_326	Clustered	VC_326_3	10	0.1838	1.0	7.452394658794232	0.1838	0.9778
BK015853.1	preVC_408	Clustered	VC_408_9	28	0.2237	1.0	8.370129256569358	0.2237	0.7381
BK015859.1		Overlap (VC_121/VC_126)
BK015863.1	preVC_124	Clustered	VC_124_0	31	0.6765	1.0	6.33931688919904	0.6765	1.0
BK015869.1	preVC_238	Clustered	VC_238_0	14	0.8412	1.0	7.42468181055667	0.8412	0.9451
BK015870.1	preVC_28	Clustered	VC_28_1	2	0.1276	0.94117647	7.483314773547883	0.1201	1.0
BK015871.1	preVC_174	Clustered	VC_174_1	16	0.525	1.0	8.310097482424535	0.525	0.7833
BK015881.1	preVC_440	Clustered	VC_440_1	37	0.6726	1.0	8.480784281625667	0.6726	0.7673
BK015884.1	preVC_21	Clustered	VC_21_0	14	0.2803	1.0	8.080170836138304	0.2803	0.978
BK015885.1	preVC_265	Clustered	VC_265_0	16	0.5402	1.0	7.513141146986231	0.5402	0.975
BK015887.1	preVC_269	Clustered	VC_269_0	17	0.5108	1.0	7.91224728059798	0.5108	0.8824
BK015888.1	preVC_542	Clustered/Singleton	VC_542_0	1	0.0	0.0	0	0.0	1.0
BK015904.1	preVC_477	Clustered/Singleton	VC_477_15	1	0.0	0.0	0	0.0	1.0
BK015908.1		Overlap (VC_321/VC_363)
BK015917.1	preVC_379	Clustered	VC_379_0	13	0.2558	1.0	7.1099434823740495	0.2558	1.0
BK015926.1	preVC_561	Clustered	VC_561_0	5	0.9908	0.99300699	5.732617818745836	0.9839	1.0
BK015933.1	preVC_381	Clustered	VC_381_0	18	0.7342	1.0	5.478474387459368	0.7342	1.0
BK015949.1	preVC_198	Clustered	VC_198_0	3	0.2795	0.99533108	7.527918658120911	0.2782	1.0
BK015953.1	preVC_565	Clustered	VC_565_0	5	0.5221	0.9999995	7.244501627833998	0.5221	1.0
BK015955.1	preVC_407	Clustered/Singleton	VC_407_3	1	0.0	0.0	0	0.0	1.0
BK015963.1	preVC_243	Clustered	VC_243_0	12	0.3463	1.0	6.742324941046783	0.3463	1.0
BK015967.1	preVC_248	Clustered	VC_248_3	26	0.4863	1.0	8.384439689156906	0.4863	0.7815
BK015978.1		Overlap (VC_181/VC_304)
BK016005.1	preVC_417	Clustered	VC_417_0	8	0.319	1.0	7.836771867013456	0.319	0.9643
BK016032.1	preVC_477	Clustered	VC_477_6	7	0.1279	1.0	8.218370812779158	0.1279	0.8571
BK016059.1	preVC_329	Clustered	VC_329_0	5	0.5237	0.99999992	5.571085159237268	0.5237	1.0
BK016068.1	preVC_440	Clustered	VC_440_1	37	0.6726	1.0	8.480784281625667	0.6726	0.7673
BK016094.1		Overlap (VC_31/VC_121/VC_126)
BK016102.1		Outlier
BK016103.1	preVC_570	Clustered	VC_570_0	2	0.4886	0.86666667	6.0	0.4235	1.0
BK016107.1	preVC_334	Clustered	VC_334_0	3	0.1493	0.99709187	5.206833117271103	0.1488	1.0
BK016115.1		Outlier
BK016117.1	preVC_352	Clustered	VC_352_0	2	1.0	0.0	0.0	0.0	1.0
BK016126.1	preVC_368	Clustered	VC_368_0	2	0.0808	0.9143293	4.242640687119285	0.0739	1.0
BK016132.1	preVC_207	Clustered	VC_207_0	3	0.5808	0.99635526	2.905932629027116	0.5787	1.0
BK016140.1	preVC_207	Clustered	VC_207_0	3	0.5808	0.99635526	2.905932629027116	0.5787	1.0
BK016143.1		Overlap (VC_408/VC_411)
BK016144.1	preVC_419	Clustered	VC_419_0	23	0.8476	1.0	5.6551324707704955	0.8476	1.0
BK016160.1	preVC_418	Clustered	VC_418_0	12	0.5695	1.0	6.9652802551015105	0.5695	0.7273
BK016161.1	preVC_562	Clustered	VC_562_0	2	0.2379	0.90814488	5.0990195135927845	0.2161	1.0
BK016164.1		Overlap (VC_532/VC_572)
BK016167.1		Overlap (VC_74/VC_166)
BK016170.1	preVC_320	Clustered	VC_320_2	14	0.2626	1.0	7.752831945828682	0.2626	0.9011
BK016185.1	preVC_353	Clustered	VC_353_0	65	0.4768	1.0	8.33985023279626	0.4768	0.7923
BK016188.1	preVC_534	Clustered	VC_534_0	25	0.7595	1.0	4.361766463906885	0.7595	1.0
BK016190.1	preVC_446	Clustered	VC_446_0	4	0.5217	0.9999467	7.59641724765816	0.5217	1.0
BK016195.1	preVC_274	Clustered	VC_274_0	4	0.5486	0.99909184	6.5388563523451415	0.5481	1.0
BK016196.1		Singleton
BK016198.1		Overlap (VC_296/VC_321/VC_324)
BK016202.1		Overlap (VC_131/VC_451)
BK016203.1	preVC_293	Clustered	VC_293_0	12	0.9902	1.0	6.878611907636949	0.9902	1.0
BK016208.1	preVC_575	Clustered	VC_575_0	6	0.9792	0.99996314	6.7445633133406195	0.9792	1.0
BK016214.1	preVC_231	Clustered	VC_231_0	2	0.1973	0.90638485	4.58257569495584	0.1789	1.0
BK016222.1	preVC_234	Clustered	VC_234_0	2	0.0302	0.91346478	7.280109889280518	0.0276	1.0
BK016235.1		Overlap (VC_321/VC_363)
BK016241.1	preVC_326	Clustered	VC_326_1	11	0.2187	1.0	7.5602050704873935	0.2187	1.0
BK016249.1	preVC_180	Clustered	VC_180_2	19	0.3195	1.0	8.075350366111678	0.3195	0.9591
BK016259.1	preVC_320	Clustered	VC_320_2	14	0.2626	1.0	7.752831945828682	0.2626	0.9011
BK016261.1	preVC_524	Clustered	VC_524_0	13	0.6411	1.0	7.606891841454949	0.6411	0.9872
BK016265.1	preVC_579	Clustered	VC_579_0	2	1.0	0.0	3.0	0.0	1.0
BK016266.1	preVC_523	Clustered	VC_523_21	3	0.0155	0.99565279	8.792786014456544	0.0154	1.0
BK016286.1	preVC_199	Clustered	VC_199_1	7	0.3887	1.0	6.742053317462651	0.3887	0.7619
BK016295.1	preVC_174	Clustered	VC_174_1	16	0.525	1.0	8.310097482424535	0.525	0.7833
BK016301.1		Overlap (VC_535/VC_536)
BK016308.1		Overlap (VC_217/VC_537)
BK016310.1	preVC_390	Clustered	VC_390_0	13	0.5279	1.0	7.654413283114979	0.5279	1.0
BK016323.1	preVC_233	Clustered	VC_233_0	32	0.7623	1.0	4.999310157796022	0.7623	1.0
BK016342.1		Overlap (VC_29/VC_556)
BK016343.1	preVC_361	Clustered	VC_361_0	5	0.3114	0.99999993	6.802817696942012	0.3114	1.0
BK016346.1	preVC_320	Clustered	VC_320_0	13	0.233	1.0	8.10786788098009	0.233	0.7051
BK016355.1	preVC_248	Clustered	VC_248_3	26	0.4863	1.0	8.384439689156906	0.4863	0.7815
BK016364.1	preVC_43	Clustered	VC_43_0	8	0.2718	1.0	8.371488139661384	0.2718	0.8214
BK016367.1	preVC_78	Clustered	VC_78_0	29	0.8931	1.0	7.461461696498537	0.8931	0.9877
BK016375.1		Overlap (VC_358/VC_359)
BK016391.1	preVC_322	Clustered	VC_322_0	4	0.1681	0.99997392	6.7621688679088265	0.1681	1.0
BK016402.1	preVC_248	Clustered	VC_248_3	26	0.4863	1.0	8.384439689156906	0.4863	0.7815
BK016410.1	preVC_317	Clustered	VC_317_0	2	0.0691	0.91398648	7.3484692283495345	0.0632	1.0
BK016455.1		Overlap (VC_355/VC_357)
BK016464.1	preVC_422	Clustered	VC_422_0	22	0.636	1.0	7.233286508880567	0.636	0.9351
BK016470.1	preVC_524	Clustered	VC_524_0	13	0.6411	1.0	7.606891841454949	0.6411	0.9872
BK016495.1	preVC_119	Clustered	VC_119_0	2	0.1414	0.91216019	3.1622776601683795	0.129	1.0
BK016509.1		Overlap (VC_326/VC_368)
BK016516.1	preVC_302	Clustered	VC_302_0	9	0.4183	1.0	8.036588677118425	0.4183	0.8889
BK016524.1		Outlier
BK016529.1		Outlier
BK016541.1		Outlier
BK016546.1		Outlier
BK016548.1		Overlap (VC_358/VC_359)
BK016561.1	preVC_304	Clustered	VC_304_0	12	0.2773	1.0	7.717929438530159	0.2773	1.0
BK016563.1		Overlap (VC_181/VC_306)
BK016574.1		Outlier
BK016583.1	preVC_43	Clustered	VC_43_0	8	0.2718	1.0	8.371488139661384	0.2718	0.8214
BK016586.1		Outlier
BK016591.1	preVC_403	Clustered	VC_403_0	3	0.1477	0.99552601	7.906239628073606	0.147	1.0
BK016593.1		Overlap (VC_321/VC_324)
BK016595.1		Outlier
BK016596.1	preVC_439	Clustered	VC_439_1	7	0.1686	1.0	8.413704161303032	0.1686	0.6667
BK016600.1	preVC_563	Clustered	VC_563_0	3	0.1984	0.99664227	4.573288754056982	0.1977	1.0
BK016601.1		Overlap (VC_380/VC_405)
BK016607.1	preVC_233	Clustered	VC_233_0	32	0.7623	1.0	4.999310157796022	0.7623	1.0
BK016610.1	preVC_43	Clustered	VC_43_0	8	0.2718	1.0	8.371488139661384	0.2718	0.8214
BK016623.1		Overlap (VC_355/VC_357)
BK016627.1		Outlier
BK016651.1	preVC_216	Clustered/Singleton	VC_216_2	1	0.0	0.0	0	0.0	1.0
BK016654.1		Overlap (VC_355/VC_357)
BK016676.1		Outlier
BK016679.1		Outlier
BK016686.1		Overlap (VC_312/VC_595)
BK016715.1	preVC_595	Clustered	VC_595_0	4	0.1291	0.99996394	5.893362322883447	0.1291	1.0
BK016716.1		Outlier
BK016722.1	preVC_243	Clustered	VC_243_0	12	0.3463	1.0	6.742324941046783	0.3463	1.0
BK016726.1	preVC_595	Clustered	VC_595_0	4	0.1291	0.99996394	5.893362322883447	0.1291	1.0
BK016734.1	preVC_276	Clustered	VC_276_0	16	0.622	1.0	6.775687086394281	0.622	0.9917
BK016741.1	preVC_131	Clustered	VC_131_0	17	0.2566	1.0	6.740104037357903	0.2566	1.0
BK016756.1	preVC_56	Clustered	VC_56_0	10	0.1566	1.0	6.207913485809993	0.1566	1.0
BK016761.1	preVC_124	Clustered	VC_124_0	31	0.6765	1.0	6.33931688919904	0.6765	1.0
BK016801.1	preVC_385	Clustered	VC_385_0	4	0.2837	0.99996437	6.620490929126411	0.2837	1.0
BK016824.1	preVC_435	Clustered	VC_435_0	30	0.7374	1.0	8.097382590329286	0.7374	0.7241
BK016834.1		Overlap (VC_68/VC_193)
BK016844.1	preVC_408	Clustered	VC_408_9	28	0.2237	1.0	8.370129256569358	0.2237	0.7381
BK016863.1	preVC_408	Clustered	VC_408_11	9	0.1017	1.0	8.36209583530723	0.1017	0.7778
BK016864.1	preVC_525	Clustered	VC_525_0	3	0.0399	0.97356045	8.830671634724078	0.0389	0.6667
BK016872.1		Overlap (VC_408/VC_411)
BK016882.1	preVC_216	Clustered	VC_216_1	27	0.3638	1.0	8.427237587231202	0.3638	0.8234
BK016902.1	preVC_326	Clustered	VC_326_3	10	0.1838	1.0	7.452394658794232	0.1838	0.9778
BK016905.1	preVC_36	Clustered	VC_36_0	46	0.5239	1.0	7.6107844019509585	0.5239	0.9865
BK016951.1	preVC_432	Clustered	VC_432_0	2	0.2285	0.90071667	8.246211251235321	0.2058	1.0
BK016960.1		Overlap (VC_283/VC_381)
BK016997.1	preVC_356	Clustered	VC_356_1	4	0.0879	0.99997591	6.176218974708987	0.0879	1.0
BK017000.1		Singleton
BK017003.1		Outlier
BK017012.1		Overlap (VC_217/VC_537)
BK017013.1	preVC_601	Clustered	VC_601_0	3	0.897	0.99293224	6.418654586324043	0.8906	1.0
BK017018.1		Outlier
BK017035.1	preVC_329	Clustered	VC_329_0	5	0.5237	0.99999992	5.571085159237268	0.5237	1.0
BK017037.1		Overlap (VC_130/VC_157/VC_507)
BK017051.1	preVC_441	Clustered	VC_441_0	17	0.6756	1.0	7.07909151040721	0.6756	0.9853
BK017052.1	preVC_89	Clustered	VC_89_0	25	0.8779	1.0	6.538627799429005	0.8779	1.0
BK017068.1		Overlap (VC_181/VC_306)
BK017070.1		Outlier
BK017086.1	preVC_78	Clustered	VC_78_0	29	0.8931	1.0	7.461461696498537	0.8931	0.9877
BK017093.1	preVC_463	Clustered/Singleton	VC_463_2	1	0.0	0.0	0	0.0	1.0
BK017095.1	preVC_399	Clustered	VC_399_0	6	0.3103	1.0	6.826316807782079	0.3103	0.9333
BK017100.1		Outlier
BK017108.1	preVC_149	Clustered/Singleton	VC_149_4	1	0.0	0.0	0	0.0	1.0
BK017121.1	preVC_324	Clustered	VC_324_0	6	0.404	1.0	7.8446308349558755	0.404	0.8
BK017140.1	preVC_233	Clustered	VC_233_0	32	0.7623	1.0	4.999310157796022	0.7623	1.0
BK017157.1	preVC_131	Clustered	VC_131_0	17	0.2566	1.0	6.740104037357903	0.2566	1.0
BK017160.1	preVC_605	Clustered	VC_605_0	3	0.9871	0.8	4.266059990292532	0.7897	1.0
BK017166.1	preVC_538	Clustered	VC_538_0	22	0.9175	1.0	7.8584327685797275	0.9175	0.8571
BK017180.1	preVC_184	Clustered	VC_184_0	21	0.4444	1.0	8.201842124966246	0.4444	0.8667
BK017185.1		Overlap (VC_383/VC_401)
BK017189.1		Outlier
BK017196.1	preVC_293	Clustered	VC_293_0	12	0.9902	1.0	6.878611907636949	0.9902	1.0
BK017204.1		Overlap (VC_475/VC_575)
BK017207.1	preVC_608	Clustered	VC_608_0	5	0.9319	0.99999391	6.123843667043465	0.9319	1.0
BK017221.1		Overlap (VC_380/VC_431)
BK017226.1	preVC_367	Clustered/Singleton	VC_367_1	1	0.0	0.0	0	0.0	1.0
BK017227.1	preVC_377	Clustered	VC_377_0	3	0.4057	0.99672206	4.201907262607798	0.4044	1.0
BK017234.1	preVC_395	Clustered	VC_395_0	15	0.5349	1.0	6.6323932321331185	0.5349	1.0
BK017236.1	preVC_131	Clustered	VC_131_0	17	0.2566	1.0	6.740104037357903	0.2566	1.0
BK017242.1	preVC_481	Clustered	VC_481_5	9	0.1607	1.0	8.76619913173861	0.1607	0.6667
BK017245.1		Outlier
BK017282.1		Outlier
BK017284.1	preVC_478	Clustered/Singleton	VC_478_0	1	0.0	0.0	0	0.0	1.0
BK017285.1	preVC_390	Clustered	VC_390_0	13	0.5279	1.0	7.654413283114979	0.5279	1.0
BK017287.1	preVC_320	Clustered	VC_320_2	14	0.2626	1.0	7.752831945828682	0.2626	0.9011
BK017289.1		Overlap (VC_361/VC_407)
BK017293.1		Overlap (VC_224/VC_258)
BK017303.1	preVC_477	Clustered/Singleton	VC_477_0	1	0.0	0.0	0	0.0	1.0
BK017304.1	preVC_336	Clustered/Singleton	VC_336_0	1	0.0	0.0	0	0.0	1.0
BK017315.1	preVC_173	Clustered	VC_173_0	4	0.1573	0.9999484	7.602607867813362	0.1573	1.0
BK017318.1		Outlier
BK017345.1	preVC_232	Clustered	VC_232_0	6	0.2853	0.99999809	7.170625458350767	0.2853	1.0
BK017352.1		Overlap (VC_301/VC_302)
BK017372.1		Overlap (VC_68/VC_193)
BK017381.1	preVC_408	Clustered	VC_408_9	28	0.2237	1.0	8.370129256569358	0.2237	0.7381
BK017391.1		Outlier
BK017393.1	preVC_356	Clustered	VC_356_4	4	0.1046	0.99997452	6.45014316971994	0.1046	1.0
BK017397.1	preVC_163	Clustered	VC_163_0	11	0.3693	1.0	6.986206439767316	0.3693	1.0
BK017400.1	preVC_216	Clustered	VC_216_1	27	0.3638	1.0	8.427237587231202	0.3638	0.8234
BK017425.1	preVC_43	Clustered	VC_43_0	8	0.2718	1.0	8.371488139661384	0.2718	0.8214
BK017462.1	preVC_353	Clustered	VC_353_0	65	0.4768	1.0	8.33985023279626	0.4768	0.7923
BK017464.1		Overlap (VC_535/VC_536)
BK017467.1	preVC_523	Clustered/Singleton	VC_523_15	1	0.0	0.0	0	0.0	1.0
BK017471.1	preVC_292	Clustered	VC_292_0	11	0.483	1.0	8.155734940067434	0.483	0.8545
BK017472.1	preVC_408	Clustered	VC_408_10	8	0.0907	1.0	8.163407399709715	0.0907	0.8929
BK017491.1		Outlier
BK017503.1		Overlap (VC_310/VC_468)
BK017514.1	preVC_534	Clustered	VC_534_0	25	0.7595	1.0	4.361766463906885	0.7595	1.0
BK017520.1	preVC_348	Clustered	VC_348_0	4	0.321	0.99996326	6.91112117291492	0.321	0.8333
BK017522.1	preVC_302	Clustered	VC_302_0	9	0.4183	1.0	8.036588677118425	0.4183	0.8889
BK017523.1	preVC_414	Clustered	VC_414_0	5	0.3331	0.99999992	6.580960380153876	0.3331	1.0
BK017545.1	preVC_353	Clustered	VC_353_2	22	0.1543	1.0	7.984168306200622	0.1543	0.9307
BK017564.1	preVC_320	Clustered	VC_320_0	13	0.233	1.0	8.10786788098009	0.233	0.7051
BK017568.1	preVC_523	Clustered	VC_523_36	3	0.0158	0.97632141	8.779571540028154	0.0154	0.6667
BK017588.1	preVC_241	Clustered	VC_241_0	11	0.7106	1.0	4.468731622562467	0.7106	1.0
BK017597.1	preVC_353	Clustered	VC_353_1	13	0.0932	1.0	7.976005009666979	0.0932	0.9359
BK017617.1		Outlier
BK017631.1	preVC_429	Clustered	VC_429_0	4	0.2558	0.9999689	4.318086401206307	0.2558	1.0
BK017645.1	preVC_523	Clustered	VC_523_0	2	0.009	0.91359691	8.94427190999916	0.0083	1.0
BK017656.1	preVC_395	Clustered	VC_395_0	15	0.5349	1.0	6.6323932321331185	0.5349	1.0
BK017661.1	preVC_374	Clustered	VC_374_0	4	0.1751	0.99996994	6.801965222230681	0.1751	1.0
BK017666.1	preVC_498	Clustered	VC_498_0	2	0.2882	0.8977834	5.477225575051661	0.2587	1.0
BK017681.1	preVC_353	Clustered	VC_353_0	65	0.4768	1.0	8.33985023279626	0.4768	0.7923
BK017693.1	preVC_523	Clustered	VC_523_21	3	0.0155	0.99565279	8.792786014456544	0.0154	1.0
BK017709.1	preVC_291	Clustered	VC_291_0	27	0.8038	1.0	7.759284198082985	0.8038	0.9715
BK017713.1	preVC_411	Clustered	VC_411_1	4	0.1471	0.9989226	7.905037653812734	0.1469	0.6667
BK017714.1	preVC_439	Clustered	VC_439_2	5	0.089	0.99999971	7.885726212652861	0.089	0.9
BK017726.1	preVC_184	Clustered	VC_184_0	21	0.4444	1.0	8.201842124966246	0.4444	0.8667
BK017735.1	preVC_464	Clustered	VC_464_0	2	0.1685	0.96610169	8.94427190999916	0.1628	1.0
BK017739.1		Overlap (VC_358/VC_359)
BK017741.1	preVC_326	Clustered	VC_326_3	10	0.1838	1.0	7.452394658794232	0.1838	0.9778
BK017751.1	preVC_174	Clustered	VC_174_1	16	0.525	1.0	8.310097482424535	0.525	0.7833
BK017759.1		Overlap (VC_358/VC_359)
BK017771.1	preVC_615	Clustered	VC_615_0	2	0.6673	0.6	3.3166247903554	0.4004	1.0
BK017780.1	preVC_369	Clustered	VC_369_0	2	0.5328	0.89785551	6.928203230275509	0.4784	1.0
BK017783.1		Outlier
BK017793.1	preVC_538	Clustered	VC_538_0	22	0.9175	1.0	7.8584327685797275	0.9175	0.8571
BK017796.1		Outlier
BK017812.1	preVC_479	Clustered/Singleton	VC_479_0	1	0.0	0.0	0	0.0	1.0
BK017822.1	preVC_477	Clustered/Singleton	VC_477_11	1	0.0	0.0	0	0.0	1.0
BK017832.1	preVC_241	Clustered	VC_241_0	11	0.7106	1.0	4.468731622562467	0.7106	1.0
BK017833.1	preVC_418	Clustered	VC_418_0	12	0.5695	1.0	6.9652802551015105	0.5695	0.7273
BK017835.1	preVC_528	Clustered	VC_528_0	3	0.071	0.81110524	8.324888670957188	0.0576	1.0
BK017853.1	preVC_233	Clustered	VC_233_0	32	0.7623	1.0	4.999310157796022	0.7623	1.0
BK017857.1	preVC_218	Clustered	VC_218_0	3	0.3072	0.99473959	7.60855318162173	0.3056	1.0
BK017867.1	preVC_477	Clustered	VC_477_5	2	0.0237	0.91484725	8.18535277187245	0.0217	1.0
BK017871.1	preVC_240	Clustered	VC_240_0	2	0.0302	0.91433266	8.717797887081348	0.0276	1.0
BK017888.1	preVC_234	Clustered	VC_234_1	14	0.2295	1.0	7.377941906373489	0.2295	0.989
BK017893.1	preVC_457	Clustered	VC_457_0	6	0.253	1.0	5.806716563852995	0.253	1.0
BK017896.1	preVC_440	Clustered	VC_440_0	6	0.0702	0.99999999	8.715509612632031	0.0702	0.7333
BK017944.1		Outlier
BK017947.1	preVC_439	Clustered	VC_439_0	10	0.2498	1.0	7.892950964891335	0.2498	0.9111
BK017963.1		Overlap (VC_358/VC_359)
BK017972.1		Outlier
BK017976.1	preVC_332	Clustered	VC_332_0	5	0.1756	0.99999994	6.6858724292683975	0.1756	1.0
BK017987.1	preVC_219	Clustered	VC_219_0	63	0.813	1.0	7.048238118554177	0.813	0.9852
BK017993.1	preVC_28	Clustered	VC_28_2	4	0.1922	0.99995093	7.038956388792125	0.1922	1.0
BK017995.1	preVC_230	Clustered	VC_230_0	4	0.2923	0.99924489	8.356420217550125	0.2921	1.0
BK018021.1	preVC_452	Clustered	VC_452_0	4	0.5759	0.99996977	4.414316812894724	0.5759	1.0
BK018024.1	preVC_617	Clustered	VC_617_0	7	0.5106	1.0	5.954344480998358	0.5106	1.0
BK018026.1	preVC_614	Clustered	VC_614_1	8	0.4384	1.0	8.294520035617095	0.4384	0.75
BK018034.1	preVC_233	Clustered	VC_233_0	32	0.7623	1.0	4.999310157796022	0.7623	1.0
BK018057.1	preVC_619	Clustered	VC_619_0	4	0.9596	0.99722157	5.221085264285224	0.9569	1.0
BK018060.1	preVC_538	Clustered	VC_538_0	22	0.9175	1.0	7.8584327685797275	0.9175	0.8571
BK018074.1	preVC_330	Clustered	VC_330_0	2	0.1373	0.90371586	4.69041575982343	0.1241	1.0
BK018083.1	preVC_548	Clustered	VC_548_0	14	0.8568	1.0	6.175280296557036	0.8568	1.0
BK018086.1	preVC_232	Clustered	VC_232_0	6	0.2853	0.99999809	7.170625458350767	0.2853	1.0
BK018106.1	preVC_374	Clustered	VC_374_0	4	0.1751	0.99996994	6.801965222230681	0.1751	1.0
BK018126.1		Overlap (VC_150/VC_221)
BK018128.1	preVC_353	Clustered	VC_353_0	65	0.4768	1.0	8.33985023279626	0.4768	0.7923
BK018131.1	preVC_530	Clustered	VC_530_0	2	0.117	0.91261472	5.830951894845301	0.1068	1.0
BK018139.1	preVC_408	Clustered	VC_408_11	9	0.1017	1.0	8.36209583530723	0.1017	0.7778
BK018146.1	preVC_217	Clustered	VC_217_1	12	0.3287	1.0	8.146824001432	0.3287	0.9545
BK018149.1	preVC_260	Clustered	VC_260_0	3	0.1632	0.99704012	7.048170419680647	0.1627	1.0
BK018151.1	preVC_520	Clustered	VC_520_0	15	0.8047	1.0	8.197912146630593	0.8047	0.8857
BK018164.1	preVC_291	Clustered	VC_291_0	27	0.8038	1.0	7.759284198082985	0.8038	0.9715
BK018166.1	preVC_337	Clustered	VC_337_0	9	0.491	1.0	5.869920970851176	0.491	1.0
BK018171.1	preVC_281	Clustered	VC_281_0	5	0.212	0.99999991	7.210846885665103	0.212	1.0
BK018173.1	preVC_326	Clustered	VC_326_3	10	0.1838	1.0	7.452394658794232	0.1838	0.9778
BK018174.1		Outlier
BK018215.1	preVC_534	Clustered	VC_534_0	25	0.7595	1.0	4.361766463906885	0.7595	1.0
BK018217.1	preVC_477	Clustered	VC_477_13	2	0.0197	0.91468274	8.48528137423857	0.018	1.0
BK018220.1		Overlap (VC_358/VC_359)
BK018226.1	preVC_463	Clustered/Singleton	VC_463_12	1	0.0	0.0	0	0.0	1.0
BK018233.1	preVC_293	Clustered	VC_293_0	12	0.9902	1.0	6.878611907636949	0.9902	1.0
BK018241.1	preVC_564	Clustered	VC_564_0	2	0.1353	0.91018182	5.0	0.1231	1.0
BK018245.1		Overlap (VC_393/VC_423/VC_424)
BK018258.1		Overlap (VC_181/VC_306)
BK018266.1		Overlap (VC_358/VC_359)
BK018275.1		Overlap (VC_216/VC_251)
BK018289.1		Overlap (VC_358/VC_359)
BK018293.1		Overlap (VC_321/VC_363)
BK018294.1	preVC_539	Clustered	VC_539_0	18	0.6965	1.0	6.882914204742186	0.6965	1.0
BK018304.1	preVC_417	Clustered	VC_417_0	8	0.319	1.0	7.836771867013456	0.319	0.9643
BK018306.1		Outlier
BK018315.1	preVC_420	Clustered/Singleton	VC_420_0	1	0.0	0.0	0	0.0	1.0
BK018357.1	preVC_294	Clustered/Singleton	VC_294_0	1	0.0	0.0	0	0.0	1.0
BK018360.1	preVC_624	Clustered	VC_624_0	3	0.5464	0.99887069	5.415317924077502	0.5457	1.0
BK018362.1		Overlap (VC_292/VC_320)
BK018369.1	preVC_291	Clustered	VC_291_0	27	0.8038	1.0	7.759284198082985	0.8038	0.9715
BK018372.1	preVC_523	Clustered	VC_523_0	2	0.009	0.91359691	8.94427190999916	0.0083	1.0
BK018373.1	preVC_411	Clustered	VC_411_0	5	0.1997	0.99947839	6.402979162891475	0.1996	1.0
BK018374.1		Outlier
BK018382.1	preVC_523	Clustered	VC_523_27	3	0.0165	0.99576554	8.403881681972384	0.0164	1.0
BK018414.1	preVC_233	Clustered	VC_233_0	32	0.7623	1.0	4.999310157796022	0.7623	1.0
BK018424.1	preVC_431	Clustered	VC_431_0	3	0.1461	0.99712526	8.124491930518053	0.1457	1.0
BK018426.1	preVC_534	Clustered	VC_534_0	25	0.7595	1.0	4.361766463906885	0.7595	1.0
BK018435.1		Outlier
BK018458.1	preVC_417	Clustered	VC_417_0	8	0.319	1.0	7.836771867013456	0.319	0.9643
BK018470.1	preVC_181	Clustered	VC_181_0	3	0.3093	0.99118596	6.632964012504057	0.3066	1.0
BK018473.1	preVC_369	Clustered	VC_369_0	2	0.5328	0.89785551	6.928203230275509	0.4784	1.0
BK018482.1		Outlier
BK018490.1	preVC_520	Clustered	VC_520_0	15	0.8047	1.0	8.197912146630593	0.8047	0.8857
BK018495.1	preVC_326	Clustered	VC_326_1	11	0.2187	1.0	7.5602050704873935	0.2187	1.0
BK018497.1	preVC_625	Clustered	VC_625_0	4	0.7879	0.99973442	4.127781836761939	0.7877	1.0
BK018500.1	preVC_326	Clustered	VC_326_4	16	0.2838	1.0	7.976131071776139	0.2838	0.8333
BK018524.1	preVC_241	Clustered	VC_241_0	11	0.7106	1.0	4.468731622562467	0.7106	1.0
BK018551.1	preVC_358	Clustered	VC_358_8	2	0.0154	0.91261956	8.717797887081348	0.014	1.0
BK018553.1	preVC_353	Clustered/Singleton	VC_353_5	1	0.0	0.0	0	0.0	1.0
BK018558.1	preVC_363	Clustered	VC_363_1	7	0.2085	1.0	7.678778523115552	0.2085	0.9524
BK018563.1	preVC_56	Clustered	VC_56_0	10	0.1566	1.0	6.207913485809993	0.1566	1.0
BK018574.1	preVC_28	Clustered	VC_28_0	3	0.3275	0.99993518	6.529208667289962	0.3275	1.0
BK018579.1	preVC_539	Clustered	VC_539_0	18	0.6965	1.0	6.882914204742186	0.6965	1.0
BK018580.1	preVC_614	Clustered	VC_614_1	8	0.4384	1.0	8.294520035617095	0.4384	0.75
BK018602.1		Outlier
BK018607.1		Overlap (VC_54/VC_391)
BK018623.1	preVC_408	Clustered	VC_408_9	28	0.2237	1.0	8.370129256569358	0.2237	0.7381
BK018624.1		Outlier
BK018636.1		Overlap (VC_532/VC_572)
BK018646.1	preVC_619	Clustered	VC_619_0	4	0.9596	0.99722157	5.221085264285224	0.9569	1.0
BK018656.1	preVC_457	Clustered	VC_457_0	6	0.253	1.0	5.806716563852995	0.253	1.0
BK018679.1	preVC_548	Clustered	VC_548_0	14	0.8568	1.0	6.175280296557036	0.8568	1.0
BK018683.1		Overlap (VC_321/VC_324)
BK018684.1		Overlap (VC_358/VC_359)
BK018702.1	preVC_337	Clustered	VC_337_0	9	0.491	1.0	5.869920970851176	0.491	1.0
BK018704.1	preVC_219	Clustered	VC_219_0	63	0.813	1.0	7.048238118554177	0.813	0.9852
BK018707.1	preVC_342	Clustered	VC_342_0	8	0.8025	1.0	4.6673877202057525	0.8025	1.0
BK018727.1		Overlap (VC_292/VC_320)
BK018728.1	preVC_573	Clustered	VC_573_0	2	0.5627	0.89504941	6.324555320336759	0.5037	1.0
BK018730.1		Outlier
BK018756.1	preVC_213	Clustered	VC_213_0	6	0.8812	1.0	5.773103218935637	0.8812	1.0
BK018758.1	preVC_388	Clustered	VC_388_0	2	0.0499	0.912501	6.928203230275509	0.0455	1.0
BK018772.1	preVC_538	Clustered	VC_538_0	22	0.9175	1.0	7.8584327685797275	0.9175	0.8571
BK018773.1	preVC_480	Clustered	VC_480_0	3	0.1208	0.99710945	8.74312267930827	0.1204	0.6667
BK018783.1	preVC_584	Clustered	VC_584_0	7	0.7217	1.0	6.1575415301458145	0.7217	1.0
BK018801.1		Overlap (VC_570/VC_586)
BK018813.1	preVC_477	Clustered	VC_477_8	2	0.0286	0.9144037	7.874007874011811	0.0262	1.0
BK018818.1	preVC_430	Clustered	VC_430_0	19	0.4315	1.0	7.615009660624449	0.4315	0.9474
BK018823.1	preVC_324	Clustered	VC_324_0	6	0.404	1.0	7.8446308349558755	0.404	0.8
BK018827.1		Outlier
BK018830.1	preVC_320	Clustered	VC_320_2	14	0.2626	1.0	7.752831945828682	0.2626	0.9011
BK018841.1	preVC_547	Clustered	VC_547_0	9	0.733	1.0	6.254848954010656	0.733	1.0
BK018849.1	preVC_237	Clustered	VC_237_1	5	0.2629	0.99999921	7.85637404128876	0.2629	1.0
BK018856.1	preVC_85	Clustered	VC_85_0	12	0.4148	1.0	7.669221305248569	0.4148	0.7424
BK018869.1	preVC_358	Clustered/Singleton	VC_358_18	1	0.0	0.0	0	0.0	1.0
BK018872.1		Outlier
BK018888.1	preVC_320	Clustered/Singleton	VC_320_4	1	0.0	0.0	0	0.0	1.0
BK018899.1	preVC_323	Clustered/Singleton	VC_323_0	1	0.0	0.0	0	0.0	1.0
BK018910.1		Overlap (VC_358/VC_359)
BK018922.1	preVC_481	Clustered	VC_481_5	9	0.1607	1.0	8.76619913173861	0.1607	0.6667
BK018924.1	preVC_543	Clustered	VC_543_0	5	0.3034	0.99999992	6.86181161027605	0.3034	1.0
BK018944.1		Overlap (VC_540/VC_541)
BK018946.1		Overlap (VC_321/VC_363)
BK018953.1		Overlap (VC_358/VC_359)
BK018956.1		Overlap (VC_296/VC_321/VC_324)
BK018957.1		Outlier
BK018971.1	preVC_205	Clustered	VC_205_0	24	0.367	1.0	7.317077356418691	0.367	0.9348
BK018980.1	preVC_453	Clustered	VC_453_0	9	0.7537	1.0	5.254514839176067	0.7537	1.0
BK018997.1		Outlier
BK018998.1	preVC_356	Clustered	VC_356_6	3	0.0531	0.99718393	6.361236815152523	0.053	1.0
BK019002.1		Overlap (VC_292/VC_320)
BK019004.1	preVC_363	Clustered	VC_363_0	6	0.3684	1.0	6.853902985451403	0.3684	1.0
BK019007.1	preVC_532	Clustered/Singleton	VC_532_0	1	0.0	0.0	0	0.0	1.0
BK019013.1	preVC_237	Clustered	VC_237_1	5	0.2629	0.99999921	7.85637404128876	0.2629	1.0
BK019017.1	preVC_534	Clustered	VC_534_0	25	0.7595	1.0	4.361766463906885	0.7595	1.0
BK019020.1	preVC_630	Clustered	VC_630_0	6	1.0	0.0	5.648653811494401	0.0	1.0
BK019021.1	preVC_320	Clustered	VC_320_0	13	0.233	1.0	8.10786788098009	0.233	0.7051
BK019026.1	preVC_614	Clustered	VC_614_1	8	0.4384	1.0	8.294520035617095	0.4384	0.75
BK019033.1	preVC_353	Clustered	VC_353_0	65	0.4768	1.0	8.33985023279626	0.4768	0.7923
BK019040.1		Outlier
BK019059.1		Overlap (VC_186/VC_245/VC_489)
BK019060.1	preVC_219	Clustered	VC_219_0	63	0.813	1.0	7.048238118554177	0.813	0.9852
BK019066.1	preVC_281	Clustered	VC_281_0	5	0.212	0.99999991	7.210846885665103	0.212	1.0
BK019073.1	preVC_584	Clustered	VC_584_0	7	0.7217	1.0	6.1575415301458145	0.7217	1.0
BK019084.1	preVC_58	Clustered	VC_58_0	5	0.3879	0.99999991	5.08727633583687	0.3879	1.0
BK019088.1		Outlier
BK019092.1	preVC_630	Clustered	VC_630_0	6	1.0	0.0	5.648653811494401	0.0	1.0
BK019093.1	preVC_440	Clustered	VC_440_1	37	0.6726	1.0	8.480784281625667	0.6726	0.7673
BK019094.1		Outlier
BK019104.1	preVC_241	Clustered	VC_241_0	11	0.7106	1.0	4.468731622562467	0.7106	1.0
BK019107.1		Outlier
BK019111.1	preVC_370	Clustered	VC_370_0	10	0.5982	1.0	7.310936552734993	0.5982	1.0
BK019113.1	preVC_625	Clustered	VC_625_0	4	0.7879	0.99973442	4.127781836761939	0.7877	1.0
BK019129.1	preVC_565	Clustered	VC_565_0	5	0.5221	0.9999995	7.244501627833998	0.5221	1.0
BK019138.1		Overlap (VC_358/VC_359)
BK019151.1	preVC_542	Clustered/Singleton	VC_542_1	1	0.0	0.0	0	0.0	1.0
BK019153.1	preVC_520	Clustered	VC_520_0	15	0.8047	1.0	8.197912146630593	0.8047	0.8857
BK019158.1		Overlap (VC_321/VC_324)
BK019159.1	preVC_174	Clustered	VC_174_0	5	0.2092	0.99999992	6.457822897067684	0.2092	1.0
BK019161.1	preVC_345	Clustered	VC_345_0	5	0.2642	0.99999992	5.307766655496751	0.2642	1.0
BK019180.1	preVC_435	Clustered	VC_435_0	30	0.7374	1.0	8.097382590329286	0.7374	0.7241
BK019186.1		Overlap (VC_321/VC_363)
BK019199.1	preVC_417	Clustered	VC_417_1	6	0.2767	1.0	7.9080474161285315	0.2767	0.8
BK019203.1		Overlap (VC_270/VC_271)
BK019206.1	preVC_291	Clustered	VC_291_0	27	0.8038	1.0	7.759284198082985	0.8038	0.9715
BK019207.1	preVC_210	Clustered	VC_210_0	17	0.6134	1.0	6.679322305285501	0.6134	0.9926
BK019210.1	preVC_523	Clustered	VC_523_40	4	0.024	0.99986505	8.742682564983264	0.024	0.6667
BK019223.1	preVC_241	Clustered	VC_241_0	11	0.7106	1.0	4.468731622562467	0.7106	1.0
BK019229.1		Outlier
BK019234.1	preVC_523	Clustered	VC_523_40	4	0.024	0.99986505	8.742682564983264	0.024	0.6667
BK019239.1		Outlier
BK019260.1		Overlap (VC_321/VC_363)
BK019264.1		Outlier
BK019268.1		Overlap (VC_321/VC_324)
BK019273.1	preVC_477	Clustered	VC_477_3	2	0.0239	0.91483563	8.0	0.0219	1.0
BK019276.1	preVC_353	Clustered	VC_353_1	13	0.0932	1.0	7.976005009666979	0.0932	0.9359
BK019282.1		Overlap (VC_358/VC_359)
BK019297.1	preVC_523	Clustered	VC_523_37	2	0.0094	0.91357942	8.18535277187245	0.0086	1.0
BK019300.1		Outlier
BK019301.1	preVC_439	Clustered	VC_439_1	7	0.1686	1.0	8.413704161303032	0.1686	0.6667
BK019302.1	preVC_320	Clustered	VC_320_0	13	0.233	1.0	8.10786788098009	0.233	0.7051
BK019314.1	preVC_350	Clustered	VC_350_0	9	0.4122	1.0	7.3593608670678385	0.4122	1.0
BK019320.1	preVC_338	Clustered	VC_338_0	2	0.242	0.92307692	7.810249675906654	0.2234	1.0
BK019326.1		Overlap (VC_358/VC_359)
BK019330.1	preVC_219	Clustered	VC_219_0	63	0.813	1.0	7.048238118554177	0.813	0.9852
BK019342.1	preVC_539	Clustered	VC_539_0	18	0.6965	1.0	6.882914204742186	0.6965	1.0
BK019346.1	preVC_320	Clustered	VC_320_1	4	0.0555	0.9999334	8.39680853075991	0.0555	0.8333
BK019353.1		Overlap (VC_283/VC_381)
BK019361.1	preVC_464	Clustered	VC_464_1	2	0.1549	0.90559379	5.830951894845301	0.1403	1.0
BK019373.1	preVC_610	Clustered	VC_610_0	2	0.4085	0.90290551	4.47213595499958	0.3689	1.0
BK019381.1	preVC_292	Clustered	VC_292_0	11	0.483	1.0	8.155734940067434	0.483	0.8545
BK019383.1	preVC_176	Clustered	VC_176_1	30	0.713	1.0	8.02885018454999	0.713	0.8897
BK019386.1	preVC_452	Clustered	VC_452_0	4	0.5759	0.99996977	4.414316812894724	0.5759	1.0
BK019400.1		Overlap (VC_185/VC_284)
BK019403.1	preVC_418	Clustered	VC_418_0	12	0.5695	1.0	6.9652802551015105	0.5695	0.7273
BK019404.1		Outlier
BK019419.1	preVC_632	Clustered	VC_632_0	2	0.182	0.85391634	7.416198487095663	0.1554	1.0
BK019425.1	preVC_324	Clustered	VC_324_0	6	0.404	1.0	7.8446308349558755	0.404	0.8
BK019434.1	preVC_244	Clustered	VC_244_0	2	0.0579	0.91435544	5.385164807134504	0.053	1.0
BK019451.1	preVC_353	Clustered	VC_353_0	65	0.4768	1.0	8.33985023279626	0.4768	0.7923
BK019463.1	preVC_353	Clustered	VC_353_2	22	0.1543	1.0	7.984168306200622	0.1543	0.9307
BK019469.1	preVC_174	Clustered	VC_174_1	16	0.525	1.0	8.310097482424535	0.525	0.7833
BK019473.1	preVC_353	Clustered	VC_353_1	13	0.0932	1.0	7.976005009666979	0.0932	0.9359
BK019477.1	preVC_240	Clustered/Singleton	VC_240_5	1	0.0	0.0	0	0.0	1.0
BK019489.1	preVC_232	Clustered	VC_232_0	6	0.2853	0.99999809	7.170625458350767	0.2853	1.0
BK019492.1	preVC_210	Clustered	VC_210_0	17	0.6134	1.0	6.679322305285501	0.6134	0.9926
BK019493.1	preVC_395	Clustered	VC_395_0	15	0.5349	1.0	6.6323932321331185	0.5349	1.0
BK019500.1	preVC_216	Clustered	VC_216_1	27	0.3638	1.0	8.427237587231202	0.3638	0.8234
BK019502.1	preVC_491	Clustered	VC_491_0	2	0.2251	0.90496252	7.681145747868608	0.2037	1.0
BK019516.1	preVC_245	Clustered	VC_245_0	2	0.1247	0.91161128	7.0	0.1137	1.0
BK019517.1		Outlier
BK019522.1	preVC_198	Clustered	VC_198_0	3	0.2795	0.99533108	7.527918658120911	0.2782	1.0
BK019526.1		Overlap (VC_213/VC_436)
BK019537.1	preVC_326	Clustered	VC_326_4	16	0.2838	1.0	7.976131071776139	0.2838	0.8333
BK019543.1	preVC_250	Clustered/Singleton	VC_250_0	1	0.0	0.0	0	0.0	1.0
BK019549.1	preVC_200	Clustered	VC_200_0	3	0.2634	0.9960957	7.842959576219958	0.2624	1.0
BK019560.1	preVC_240	Clustered	VC_240_2	9	0.2317	1.0	7.719868266510648	0.2317	0.8889
BK019568.1	preVC_291	Clustered	VC_291_0	27	0.8038	1.0	7.759284198082985	0.8038	0.9715
BK019573.1	preVC_205	Clustered	VC_205_0	24	0.367	1.0	7.317077356418691	0.367	0.9348
BK019579.1	preVC_416	Clustered	VC_416_0	6	0.2327	1.0	7.828289456931657	0.2327	1.0
BK019589.1	preVC_523	Clustered/Singleton	VC_523_30	1	0.0	0.0	0	0.0	1.0
BK019597.1	preVC_417	Clustered	VC_417_0	8	0.319	1.0	7.836771867013456	0.319	0.9643
BK019610.1	preVC_534	Clustered	VC_534_0	25	0.7595	1.0	4.361766463906885	0.7595	1.0
BK019617.1	preVC_184	Clustered	VC_184_0	21	0.4444	1.0	8.201842124966246	0.4444	0.8667
BK019620.1	preVC_349	Clustered	VC_349_0	12	0.6062	1.0	6.816288319639044	0.6062	1.0
BK019644.1	preVC_291	Clustered	VC_291_0	27	0.8038	1.0	7.759284198082985	0.8038	0.9715
BK019649.1	preVC_219	Clustered	VC_219_0	63	0.813	1.0	7.048238118554177	0.813	0.9852
BK019656.1		Outlier
BK019662.1		Overlap (VC_404/VC_486)
BK019667.1		Outlier
BK019668.1	preVC_353	Clustered	VC_353_0	65	0.4768	1.0	8.33985023279626	0.4768	0.7923
BK019691.1	preVC_525	Clustered	VC_525_1	4	0.0802	0.99994127	8.65888712588481	0.0801	0.6667
BK019694.1		Outlier
BK019702.1	preVC_391	Clustered	VC_391_0	4	0.1449	0.98033433	8.383537043283004	0.142	0.6667
BK019705.1		Overlap (VC_416/VC_617)
BK019707.1	preVC_210	Clustered	VC_210_0	17	0.6134	1.0	6.679322305285501	0.6134	0.9926
BK019714.1	preVC_298	Clustered	VC_298_0	32	0.8557	1.0	5.795286490762129	0.8557	1.0
BK019717.1	preVC_640	Clustered	VC_640_0	2	0.913	0.5	4.69041575982343	0.4565	1.0
BK019718.1	preVC_481	Clustered	VC_481_2	4	0.0628	0.99996558	8.38922055045317	0.0628	0.8333
BK019723.1	preVC_523	Clustered	VC_523_44	6	0.0461	1.0	8.379803909966551	0.0461	0.8
BK019730.1	preVC_124	Clustered	VC_124_0	31	0.6765	1.0	6.33931688919904	0.6765	1.0
BK019732.1	preVC_227	Clustered	VC_227_0	4	0.365	0.99996486	7.092498242601529	0.365	1.0
BK019741.1	preVC_240	Clustered	VC_240_3	11	0.3113	1.0	6.8607198398817415	0.3113	1.0
BK019745.1		Overlap (VC_213/VC_436)
BK019755.1		Singleton
BK019763.1	preVC_217	Clustered	VC_217_1	12	0.3287	1.0	8.146824001432	0.3287	0.9545
BK019779.1		Overlap (VC_102/VC_123/VC_178)
BK019791.1	preVC_620	Clustered	VC_620_0	2	0.1427	0.89251039	6.708203932499369	0.1274	1.0
BK019809.1	preVC_427	Clustered	VC_427_0	5	0.3387	0.99999991	4.519562039170545	0.3387	1.0
BK019813.1	preVC_331	Clustered/Singleton	VC_331_1	1	0.0	0.0	0	0.0	1.0
BK019830.1	preVC_356	Clustered	VC_356_5	2	0.0415	0.91252923	5.830951894845301	0.0378	1.0
BK019842.1	preVC_131	Clustered	VC_131_0	17	0.2566	1.0	6.740104037357903	0.2566	1.0
BK019857.1	preVC_642	Clustered	VC_642_0	2	1.0	0.0	5.5677643628300215	0.0	1.0
BK019858.1	preVC_430	Clustered	VC_430_0	19	0.4315	1.0	7.615009660624449	0.4315	0.9474
BK019862.1	preVC_465	Clustered/Singleton	VC_465_0	1	0.0	0.0	0	0.0	1.0
BK019905.1		Outlier
BK019917.1	preVC_353	Clustered	VC_353_0	65	0.4768	1.0	8.33985023279626	0.4768	0.7923
BK019924.1	preVC_525	Clustered	VC_525_1	4	0.0802	0.99994127	8.65888712588481	0.0801	0.6667
BK019955.1	preVC_621	Clustered	VC_621_0	3	0.1378	0.49792713	6.682657479975546	0.0686	1.0
BK019957.1	preVC_439	Clustered	VC_439_1	7	0.1686	1.0	8.413704161303032	0.1686	0.6667
BK019963.1		Overlap (VC_400/VC_402)
BK019974.1	preVC_284	Clustered	VC_284_0	13	0.6474	1.0	5.660383070075798	0.6474	1.0
BK019984.1	preVC_441	Clustered	VC_441_0	17	0.6756	1.0	7.07909151040721	0.6756	0.9853
BK019992.1	preVC_363	Clustered	VC_363_3	5	0.2218	0.99999992	7.28128938681335	0.2218	1.0
BK019994.1	preVC_626	Clustered/Singleton	VC_626_0	1	0.0	0.0	0	0.0	1.0
BK020000.1	preVC_93	Clustered	VC_93_0	3	0.3433	0.9965475	6.5763079367058745	0.3421	1.0
BK020005.1		Overlap (VC_258/VC_272)
BK020017.1	preVC_440	Clustered	VC_440_1	37	0.6726	1.0	8.480784281625667	0.6726	0.7673
BK020019.1	preVC_353	Clustered	VC_353_0	65	0.4768	1.0	8.33985023279626	0.4768	0.7923
BK020023.1	preVC_291	Clustered	VC_291_0	27	0.8038	1.0	7.759284198082985	0.8038	0.9715
BK020059.1	preVC_174	Clustered	VC_174_0	5	0.2092	0.99999992	6.457822897067684	0.2092	1.0
BK020066.1	preVC_481	Clustered	VC_481_5	9	0.1607	1.0	8.76619913173861	0.1607	0.6667
BK020084.1	preVC_219	Clustered	VC_219_0	63	0.813	1.0	7.048238118554177	0.813	0.9852
BK020094.1	preVC_353	Clustered	VC_353_0	65	0.4768	1.0	8.33985023279626	0.4768	0.7923
BK020096.1	preVC_593	Clustered	VC_593_0	9	0.807	1.0	4.922104729794511	0.807	1.0
BK020101.1	preVC_435	Clustered	VC_435_0	30	0.7374	1.0	8.097382590329286	0.7374	0.7241
BK020118.1	preVC_645	Clustered	VC_645_0	4	1.0	0.0	5.473202489004894	0.0	1.0
BK020121.1	preVC_361	Clustered	VC_361_0	5	0.3114	0.99999993	6.802817696942012	0.3114	1.0
BK020126.1	preVC_647	Clustered	VC_647_0	3	0.514	0.99345908	5.42738615794649	0.5107	1.0
BK020149.1		Outlier
BK020156.1	preVC_617	Clustered	VC_617_0	7	0.5106	1.0	5.954344480998358	0.5106	1.0
BK020157.1	preVC_468	Clustered/Singleton	VC_468_0	1	0.0	0.0	0	0.0	1.0
BK020201.1	preVC_248	Clustered	VC_248_3	26	0.4863	1.0	8.384439689156906	0.4863	0.7815
BK020210.1	preVC_353	Clustered	VC_353_0	65	0.4768	1.0	8.33985023279626	0.4768	0.7923
BK020221.1		Overlap (VC_48/VC_62)
BK020232.1	preVC_493	Clustered	VC_493_0	6	0.8032	1.0	7.4498851554541465	0.8032	1.0
BK020236.1		Overlap (VC_371/VC_533)
BK020237.1	preVC_124	Clustered	VC_124_0	31	0.6765	1.0	6.33931688919904	0.6765	1.0
BK020238.1	preVC_260	Clustered	VC_260_0	3	0.1632	0.99704012	7.048170419680647	0.1627	1.0
BK020262.1	preVC_525	Clustered	VC_525_3	9	0.2368	1.0	8.571413732469743	0.2368	0.8056
BK020263.1	preVC_548	Clustered	VC_548_0	14	0.8568	1.0	6.175280296557036	0.8568	1.0
BK020268.1	preVC_175	Clustered	VC_175_0	2	0.1421	0.88807764	8.18535277187245	0.1262	1.0
BK020280.1	preVC_210	Clustered	VC_210_0	17	0.6134	1.0	6.679322305285501	0.6134	0.9926
BK020294.1		Overlap (VC_227/VC_537)
BK020295.1	preVC_531	Clustered	VC_531_0	8	0.5331	1.0	5.634367379258878	0.5331	1.0
BK020306.1	preVC_440	Clustered	VC_440_1	37	0.6726	1.0	8.480784281625667	0.6726	0.7673
BK020317.1	preVC_5	Clustered	VC_5_0	16	0.3159	1.0	8.261346122091428	0.3159	0.8
BK020322.1		Overlap (VC_181/VC_309)
BK020335.1	preVC_489	Clustered	VC_489_0	2	0.2531	0.89713505	3.4641016151377544	0.2271	1.0
BK020339.1	preVC_182	Clustered	VC_182_0	12	0.6159	1.0	5.700406575609521	0.6159	1.0
BK020348.1	preVC_19	Clustered	VC_19_0	2	0.006	0.88685337	7.810249675906654	0.0053	1.0
BK020356.1	preVC_81	Clustered	VC_81_0	16	0.8888	1.0	6.976995618941901	0.8888	1.0
BK020360.1	preVC_408	Clustered	VC_408_10	8	0.0907	1.0	8.163407399709715	0.0907	0.8929
BK020361.1	preVC_180	Clustered	VC_180_3	24	0.3613	1.0	8.148721172470202	0.3613	0.8152
BK020362.1		Outlier
BK020369.1		Outlier
BK020370.1	preVC_182	Clustered	VC_182_0	12	0.6159	1.0	5.700406575609521	0.6159	1.0
BK020381.1		Overlap (VC_358/VC_359)
BK020383.1	preVC_10	Clustered	VC_10_0	21	0.6328	1.0	6.457730097498495	0.6328	1.0
BK020384.1		Outlier
BK020397.1	preVC_598	Clustered	VC_598_0	3	0.4441	0.99642684	3.538213577660453	0.4425	1.0
BK020417.1	preVC_182	Clustered	VC_182_0	12	0.6159	1.0	5.700406575609521	0.6159	1.0
BK020418.1	preVC_408	Clustered	VC_408_11	9	0.1017	1.0	8.36209583530723	0.1017	0.7778
BK020419.1	preVC_350	Clustered	VC_350_0	9	0.4122	1.0	7.3593608670678385	0.4122	1.0
BK020435.1	preVC_326	Clustered	VC_326_0	8	0.1544	1.0	7.33989878679017	0.1544	1.0
BK020443.1	preVC_320	Clustered	VC_320_2	14	0.2626	1.0	7.752831945828682	0.2626	0.9011
BK020446.1	preVC_358	Clustered/Singleton	VC_358_14	1	0.0	0.0	0	0.0	1.0
BK020461.1	preVC_520	Clustered	VC_520_0	15	0.8047	1.0	8.197912146630593	0.8047	0.8857
BK020466.1	preVC_614	Clustered	VC_614_1	8	0.4384	1.0	8.294520035617095	0.4384	0.75
BK020482.1	preVC_531	Clustered	VC_531_0	8	0.5331	1.0	5.634367379258878	0.5331	1.0
BK020485.1	preVC_481	Clustered	VC_481_0	3	0.0433	0.99542979	7.163534950693496	0.0431	1.0
BK020498.1	preVC_651	Clustered	VC_651_1	4	0.5179	0.99981237	7.43335494631167	0.5178	1.0
BK020523.1	preVC_356	Clustered	VC_356_6	3	0.0531	0.99718393	6.361236815152523	0.053	1.0
BK020528.1		Outlier
BK020573.1	preVC_302	Clustered	VC_302_0	9	0.4183	1.0	8.036588677118425	0.4183	0.8889
BK020583.1	preVC_445	Clustered	VC_445_0	15	0.8174	1.0	6.655829161625183	0.8174	1.0
BK020600.1		Overlap (VC_358/VC_359)
BK020615.1	preVC_454	Clustered	VC_454_0	5	0.5017	0.9999999	4.75931926174311	0.5017	1.0
BK020628.1	preVC_358	Clustered	VC_358_1	2	0.0143	0.91404592	9.0	0.013	0.0
BK020644.1	preVC_219	Clustered	VC_219_0	63	0.813	1.0	7.048238118554177	0.813	0.9852
BK020647.1	preVC_240	Clustered	VC_240_2	9	0.2317	1.0	7.719868266510648	0.2317	0.8889
BK020660.1	preVC_408	Clustered	VC_408_8	6	0.0721	1.0	8.350300191644367	0.0721	0.7333
BK020669.1	preVC_248	Clustered	VC_248_3	26	0.4863	1.0	8.384439689156906	0.4863	0.7815
BK020686.1	preVC_284	Clustered	VC_284_0	13	0.6474	1.0	5.660383070075798	0.6474	1.0
BK020701.1	preVC_43	Clustered	VC_43_0	8	0.2718	1.0	8.371488139661384	0.2718	0.8214
BK020709.1	preVC_407	Clustered	VC_407_0	2	0.0477	0.91383327	7.745966692414834	0.0435	1.0
BK020716.1	preVC_326	Clustered	VC_326_2	2	0.033	0.91325919	6.082762530298219	0.0302	1.0
BK020717.1		Outlier
BK020732.1	preVC_358	Clustered	VC_358_20	12	0.1228	1.0	7.805903068054148	0.1228	0.9091
BK020761.1	preVC_490	Clustered	VC_490_0	4	0.1592	0.99990847	8.326637789528986	0.1592	0.8333
BK020776.1	preVC_408	Clustered	VC_408_9	28	0.2237	1.0	8.370129256569358	0.2237	0.7381
BK020778.1		Outlier
BK020783.1	preVC_200	Clustered	VC_200_1	4	0.1474	0.99719356	7.9002547808627	0.147	0.8333
BK020802.1	preVC_379	Clustered/Singleton	VC_379_1	1	0.0	0.0	0	0.0	1.0
BK020814.1	preVC_178	Clustered	VC_178_0	3	0.2965	0.99653844	7.826252731153641	0.2954	1.0
BK020818.1	preVC_587	Clustered	VC_587_0	5	0.3253	0.9999999	7.158474177346557	0.3253	1.0
BK020833.1	preVC_402	Clustered	VC_402_0	5	0.238	0.99999988	5.348920390913796	0.238	1.0
BK020847.1		Overlap (VC_380/VC_405)
BK020850.1	preVC_93	Clustered	VC_93_0	3	0.3433	0.9965475	6.5763079367058745	0.3421	1.0
BK020852.1	preVC_210	Clustered	VC_210_0	17	0.6134	1.0	6.679322305285501	0.6134	0.9926
BK020859.1	preVC_304	Clustered	VC_304_0	12	0.2773	1.0	7.717929438530159	0.2773	1.0
BK020862.1	preVC_523	Clustered	VC_523_39	4	0.0256	0.99994497	8.658066051296858	0.0256	0.8333
BK020869.1		Outlier
BK020872.1	preVC_430	Clustered	VC_430_0	19	0.4315	1.0	7.615009660624449	0.4315	0.9474
BK020881.1	preVC_326	Clustered	VC_326_0	8	0.1544	1.0	7.33989878679017	0.1544	1.0
BK020885.1	preVC_408	Clustered	VC_408_9	28	0.2237	1.0	8.370129256569358	0.2237	0.7381
BK020887.1	preVC_276	Clustered	VC_276_0	16	0.622	1.0	6.775687086394281	0.622	0.9917
BK020935.1	preVC_342	Clustered	VC_342_0	8	0.8025	1.0	4.6673877202057525	0.8025	1.0
BK020939.1	preVC_180	Clustered	VC_180_3	24	0.3613	1.0	8.148721172470202	0.3613	0.8152
BK020945.1	preVC_534	Clustered	VC_534_0	25	0.7595	1.0	4.361766463906885	0.7595	1.0
BK020950.1		Outlier
BK020968.1	preVC_219	Clustered/Singleton	VC_219_2	1	0.0	0.0	0	0.0	1.0
BK020980.1	preVC_326	Clustered	VC_326_4	16	0.2838	1.0	7.976131071776139	0.2838	0.8333
BK020994.1	preVC_503	Clustered	VC_503_0	2	0.1331	0.89780744	8.0	0.1195	1.0
BK020996.1	preVC_180	Clustered	VC_180_2	19	0.3195	1.0	8.075350366111678	0.3195	0.9591
BK021007.1		Overlap (VC_321/VC_324)
BK021008.1	preVC_618	Clustered/Singleton	VC_618_0	1	0.0	0.0	0	0.0	1.0
BK021009.1		Outlier
BK021030.1	preVC_304	Clustered	VC_304_0	12	0.2773	1.0	7.717929438530159	0.2773	1.0
BK021033.1	preVC_405	Clustered/Singleton	VC_405_0	1	0.0	0.0	0	0.0	1.0
BK021047.1	preVC_414	Clustered	VC_414_0	5	0.3331	0.99999992	6.580960380153876	0.3331	1.0
BK021059.1	preVC_356	Clustered	VC_356_3	12	0.1759	1.0	7.862500571511408	0.1759	0.8485
BK021070.1		Overlap (VC_393/VC_423/VC_424)
BK021082.1	preVC_496	Clustered	VC_496_0	3	0.1821	0.9969086	6.178255963820736	0.1816	1.0
BK021094.1		Outlier
BK021103.1		Outlier
BK021107.1		Overlap (VC_478/VC_483)
BK021108.1		Overlap (VC_321/VC_324)
BK021112.1	preVC_43	Clustered	VC_43_0	8	0.2718	1.0	8.371488139661384	0.2718	0.8214
BK021120.1	preVC_523	Clustered	VC_523_45	5	0.0338	0.99999959	8.39545841800269	0.0338	1.0
BK021123.1		Outlier
BK021146.1		Overlap (VC_358/VC_359)
BK021150.1	preVC_205	Clustered	VC_205_0	24	0.367	1.0	7.317077356418691	0.367	0.9348
BK021169.1	preVC_466	Clustered	VC_466_0	2	0.3747	0.96551724	6.244997998398398	0.3617	1.0
BK021182.1	preVC_304	Clustered	VC_304_0	12	0.2773	1.0	7.717929438530159	0.2773	1.0
BK021183.1	preVC_399	Clustered	VC_399_0	6	0.3103	1.0	6.826316807782079	0.3103	0.9333
BK021186.1	preVC_219	Clustered	VC_219_0	63	0.813	1.0	7.048238118554177	0.813	0.9852
BK021189.1		Overlap (VC_321/VC_324)
BK021191.1	preVC_360	Clustered	VC_360_0	8	0.4775	1.0	7.597116115584945	0.4775	1.0
BK021202.1	preVC_219	Clustered	VC_219_0	63	0.813	1.0	7.048238118554177	0.813	0.9852
BK021211.1	preVC_240	Clustered	VC_240_2	9	0.2317	1.0	7.719868266510648	0.2317	0.8889
BK021214.1		Overlap (VC_358/VC_359)
BK021222.1		Overlap (VC_74/VC_166)
BK021229.1	preVC_180	Clustered	VC_180_3	24	0.3613	1.0	8.148721172470202	0.3613	0.8152
BK021230.1		Outlier
BK021237.1	preVC_5	Clustered	VC_5_0	16	0.3159	1.0	8.261346122091428	0.3159	0.8
BK021247.1		Overlap (VC_68/VC_193)
BK021250.1		Overlap (VC_74/VC_166)
BK021283.1		Overlap (VC_74/VC_166)
BK021289.1	preVC_219	Clustered	VC_219_0	63	0.813	1.0	7.048238118554177	0.813	0.9852
BK021290.1	preVC_455	Clustered	VC_455_0	2	0.1834	0.91112935	4.795831523312719	0.1671	1.0
BK021296.1	preVC_320	Clustered	VC_320_0	13	0.233	1.0	8.10786788098009	0.233	0.7051
BK021298.1		Outlier
BK021332.1	preVC_465	Clustered/Singleton	VC_465_1	1	0.0	0.0	0	0.0	1.0
BK021337.1	preVC_269	Clustered	VC_269_0	17	0.5108	1.0	7.91224728059798	0.5108	0.8824
BK021340.1	preVC_241	Clustered	VC_241_0	11	0.7106	1.0	4.468731622562467	0.7106	1.0
BK021355.1	preVC_248	Clustered	VC_248_3	26	0.4863	1.0	8.384439689156906	0.4863	0.7815
BK021358.1		Overlap (VC_74/VC_166)
BK021364.1		Overlap (VC_186/VC_245/VC_476)
BK021372.1	preVC_353	Clustered	VC_353_0	65	0.4768	1.0	8.33985023279626	0.4768	0.7923
BK021373.1		Overlap (VC_321/VC_324)
BK021380.1	preVC_219	Clustered	VC_219_0	63	0.813	1.0	7.048238118554177	0.813	0.9852
BK021390.1		Outlier
BK021391.1		Overlap (VC_44/VC_45)
BK021404.1	preVC_440	Clustered	VC_440_1	37	0.6726	1.0	8.480784281625667	0.6726	0.7673
BK021406.1	preVC_219	Clustered	VC_219_0	63	0.813	1.0	7.048238118554177	0.813	0.9852
BK021421.1	preVC_132	Clustered	VC_132_0	93	0.9165	1.0	5.6451921600547275	0.9165	1.0
BK021432.1	preVC_348	Clustered	VC_348_1	5	0.2674	0.99999615	7.487054481561936	0.2674	0.8
BK021445.1	preVC_348	Clustered	VC_348_0	4	0.321	0.99996326	6.91112117291492	0.321	0.8333
BK021450.1	preVC_637	Clustered	VC_637_0	8	0.6099	1.0	5.792579670720319	0.6099	1.0
BK021453.1	preVC_429	Clustered	VC_429_0	4	0.2558	0.9999689	4.318086401206307	0.2558	1.0
BK021456.1	preVC_180	Clustered	VC_180_2	19	0.3195	1.0	8.075350366111678	0.3195	0.9591
BK021461.1		Overlap (VC_130/VC_157/VC_507)
BK021465.1	preVC_206	Clustered	VC_206_0	15	0.414	1.0	6.128433802089646	0.414	1.0
BK021466.1	preVC_525	Clustered	VC_525_3	9	0.2368	1.0	8.571413732469743	0.2368	0.8056
BK021467.1	preVC_173	Clustered	VC_173_0	4	0.1573	0.9999484	7.602607867813362	0.1573	1.0
BK021479.1		Outlier
BK021488.1	preVC_659	Clustered	VC_659_0	2	0.4856	0.5	6.557438524302	0.2428	1.0
BK021504.1	preVC_418	Clustered	VC_418_0	12	0.5695	1.0	6.9652802551015105	0.5695	0.7273
BK021505.1		Overlap (VC_68/VC_193)
BK021520.1		Overlap (VC_493/VC_522)
BK021529.1		Outlier
BK021536.1	preVC_149	Clustered	VC_149_3	25	0.2755	1.0	8.372628759610356	0.2755	0.8433
BK021538.1		Overlap (VC_286/VC_289)
BK021552.1		Overlap (VC_43/VC_44)
BK021553.1		Overlap (VC_326/VC_368)
BK021558.1	preVC_640	Clustered	VC_640_0	2	0.913	0.5	4.69041575982343	0.4565	1.0
BK021565.1	preVC_216	Clustered	VC_216_1	27	0.3638	1.0	8.427237587231202	0.3638	0.8234
BK021573.1	preVC_240	Clustered	VC_240_3	11	0.3113	1.0	6.8607198398817415	0.3113	1.0
BK021592.1	preVC_269	Clustered	VC_269_0	17	0.5108	1.0	7.91224728059798	0.5108	0.8824
BK021604.1	preVC_276	Clustered	VC_276_0	16	0.622	1.0	6.775687086394281	0.622	0.9917
BK021620.1	preVC_523	Clustered/Singleton	VC_523_16	1	0.0	0.0	0	0.0	1.0
BK021621.1	preVC_35	Clustered	VC_35_0	30	0.4287	1.0	7.198045574840743	0.4287	0.9977
BK021626.1	preVC_627	Clustered	VC_627_0	9	0.6035	1.0	7.080248781055887	0.6035	1.0
BK021627.1		Outlier
BK021628.1		Overlap (VC_326/VC_329)
BK021636.1	preVC_248	Clustered	VC_248_3	26	0.4863	1.0	8.384439689156906	0.4863	0.7815
BK021662.1	preVC_389	Clustered	VC_389_0	6	0.5245	1.0	4.848934015554664	0.5245	1.0
BK021664.1	preVC_306	Clustered/Singleton	VC_306_0	1	0.0	0.0	0	0.0	1.0
BK021668.1	preVC_630	Clustered	VC_630_0	6	1.0	0.0	5.648653811494401	0.0	1.0
BK021671.1		Outlier
BK021677.1		Outlier
BK021679.1	preVC_240	Clustered	VC_240_1	5	0.1155	0.99999994	7.7683738271581975	0.1155	1.0
BK021696.1	preVC_390	Clustered	VC_390_0	13	0.5279	1.0	7.654413283114979	0.5279	1.0
BK021721.1		Overlap (VC_74/VC_166)
BK021723.1		Overlap (VC_321/VC_324)
BK021727.1	preVC_342	Clustered	VC_342_0	8	0.8025	1.0	4.6673877202057525	0.8025	1.0
BK021730.1		Overlap (VC_380/VC_431)
BK021735.1	preVC_78	Clustered	VC_78_0	29	0.8931	1.0	7.461461696498537	0.8931	0.9877
BK021743.1	preVC_645	Clustered	VC_645_0	4	1.0	0.0	5.473202489004894	0.0	1.0
BK021754.1	preVC_304	Clustered	VC_304_0	12	0.2773	1.0	7.717929438530159	0.2773	1.0
BK021757.1	preVC_353	Clustered	VC_353_1	13	0.0932	1.0	7.976005009666979	0.0932	0.9359
BK021761.1		Overlap (VC_255/VC_598)
BK021784.1		Overlap (VC_618/VC_619)
BK021798.1		Outlier
BK021800.1	preVC_430	Clustered	VC_430_0	19	0.4315	1.0	7.615009660624449	0.4315	0.9474
BK021808.1		Overlap (VC_112/VC_174)
BK021811.1	preVC_240	Clustered	VC_240_2	9	0.2317	1.0	7.719868266510648	0.2317	0.8889
BK021814.1	preVC_234	Clustered	VC_234_0	2	0.0302	0.91346478	7.280109889280518	0.0276	1.0
BK021817.1	preVC_422	Clustered	VC_422_0	22	0.636	1.0	7.233286508880567	0.636	0.9351
BK021829.1	preVC_360	Clustered	VC_360_0	8	0.4775	1.0	7.597116115584945	0.4775	1.0
BK021847.1	preVC_42	Clustered	VC_42_0	3	0.0719	0.99573487	7.69799614141467	0.0716	1.0
BK021868.1		Overlap (VC_326/VC_368)
BK021870.1	preVC_356	Clustered	VC_356_3	12	0.1759	1.0	7.862500571511408	0.1759	0.8485
BK021920.1		Overlap (VC_475/VC_575)
BK021927.1	preVC_292	Clustered	VC_292_0	11	0.483	1.0	8.155734940067434	0.483	0.8545
BK021929.1	preVC_370	Clustered	VC_370_0	10	0.5982	1.0	7.310936552734993	0.5982	1.0
BK021938.1	preVC_164	Clustered	VC_164_0	7	0.5159	1.0	5.159687760470274	0.5159	1.0
BK021940.1	preVC_364	Clustered	VC_364_0	4	0.2809	0.99996773	5.564712817101957	0.2809	1.0
BK021945.1	preVC_116	Clustered	VC_116_0	3	0.3495	0.99635406	7.739056066283044	0.3482	1.0
BK021949.1	preVC_408	Clustered	VC_408_10	8	0.0907	1.0	8.163407399709715	0.0907	0.8929
BK021951.1	preVC_287	Clustered	VC_287_0	5	0.7236	0.99999976	5.618042491346662	0.7236	1.0
BK021952.1	preVC_353	Clustered	VC_353_0	65	0.4768	1.0	8.33985023279626	0.4768	0.7923
BK021971.1		Overlap (VC_217/VC_457)
BK021973.1		Overlap (VC_213/VC_436)
BK022001.1	preVC_408	Clustered	VC_408_11	9	0.1017	1.0	8.36209583530723	0.1017	0.7778
BK022002.1	preVC_526	Clustered	VC_526_0	8	0.3484	1.0	6.276821341123738	0.3484	1.0
BK022005.1	preVC_422	Clustered	VC_422_0	22	0.636	1.0	7.233286508880567	0.636	0.9351
BK022010.1	preVC_460	Clustered	VC_460_1	9	0.5061	1.0	8.54708539109638	0.5061	0.7778
BK022021.1		Outlier
BK022033.1		Outlier
BK022037.1		Outlier
BK022058.1	preVC_523	Clustered	VC_523_34	2	0.0096	0.91014922	8.246211251235321	0.0087	1.0
BK022063.1	preVC_174	Clustered	VC_174_1	16	0.525	1.0	8.310097482424535	0.525	0.7833
BK022077.1		Overlap (VC_31/VC_121/VC_126)
BK022081.1	preVC_523	Clustered/Singleton	VC_523_4	1	0.0	0.0	0	0.0	1.0
BK022085.1	preVC_326	Clustered	VC_326_4	16	0.2838	1.0	7.976131071776139	0.2838	0.8333
BK022088.1	preVC_180	Clustered	VC_180_2	19	0.3195	1.0	8.075350366111678	0.3195	0.9591
BK022094.1		Overlap (VC_321/VC_363)
BK022104.1	preVC_230	Clustered	VC_230_0	4	0.2923	0.99924489	8.356420217550125	0.2921	1.0
BK022114.1	preVC_358	Clustered	VC_358_20	12	0.1228	1.0	7.805903068054148	0.1228	0.9091
BK022115.1		Outlier
BK022116.1		Overlap (VC_50/VC_139)
BK022120.1	preVC_234	Clustered/Singleton	VC_234_2	1	0.0	0.0	0	0.0	1.0
BK022130.1		Outlier
BK022139.1	preVC_326	Clustered	VC_326_1	11	0.2187	1.0	7.5602050704873935	0.2187	1.0
BK022148.1		Overlap (VC_74/VC_166)
BK022149.1		Overlap (VC_74/VC_166)
BK022156.1	preVC_531	Clustered	VC_531_0	8	0.5331	1.0	5.634367379258878	0.5331	1.0
BK022159.1		Outlier
BK022161.1		Overlap (VC_478/VC_483)
BK022190.1		Overlap (VC_285/VC_376)
BK022207.1	preVC_523	Clustered	VC_523_21	3	0.0155	0.99565279	8.792786014456544	0.0154	1.0
BK022221.1		Overlap (VC_115/VC_437)
BK022222.1	preVC_45	Clustered	VC_45_0	6	0.3393	1.0	6.602677485842173	0.3393	1.0
BK022240.1	preVC_353	Clustered	VC_353_0	65	0.4768	1.0	8.33985023279626	0.4768	0.7923
BK022243.1	preVC_114	Clustered	VC_114_0	7	0.4214	1.0	7.7429038754057204	0.4214	0.9048
BK022246.1		Outlier
BK022251.1	preVC_180	Clustered	VC_180_0	3	0.0608	0.99604549	7.647024302972089	0.0606	1.0
BK022260.1		Overlap (VC_74/VC_166)
BK022264.1	preVC_234	Clustered	VC_234_1	14	0.2295	1.0	7.377941906373489	0.2295	0.989
BK022269.1	preVC_358	Clustered	VC_358_20	12	0.1228	1.0	7.805903068054148	0.1228	0.9091
BK022272.1	preVC_593	Clustered	VC_593_0	9	0.807	1.0	4.922104729794511	0.807	1.0
BK022280.1	preVC_338	Clustered	VC_338_0	2	0.242	0.92307692	7.810249675906654	0.2234	1.0
BK022281.1	preVC_78	Clustered	VC_78_0	29	0.8931	1.0	7.461461696498537	0.8931	0.9877
BK022286.1	preVC_360	Clustered	VC_360_0	8	0.4775	1.0	7.597116115584945	0.4775	1.0
BK022288.1	preVC_284	Clustered	VC_284_0	13	0.6474	1.0	5.660383070075798	0.6474	1.0
BK022294.1	preVC_353	Clustered	VC_353_0	65	0.4768	1.0	8.33985023279626	0.4768	0.7923
BK022303.1		Overlap (VC_326/VC_329)
BK022316.1	preVC_173	Clustered	VC_173_0	4	0.1573	0.9999484	7.602607867813362	0.1573	1.0
BK022320.1	preVC_574	Clustered	VC_574_0	3	0.1022	0.99636343	7.044934998747805	0.1018	1.0
BK022332.1		Overlap (VC_74/VC_166)
BK022337.1	preVC_623	Clustered	VC_623_0	4	0.324	0.99944276	7.7655168846914	0.3238	0.8333
BK022342.1		Overlap (VC_321/VC_324)
BK022350.1	preVC_620	Clustered	VC_620_1	7	0.6628	0.99999998	7.145385975307061	0.6628	0.9524
BK022367.1	preVC_149	Clustered	VC_149_3	25	0.2755	1.0	8.372628759610356	0.2755	0.8433
BK022383.1	preVC_634	Clustered	VC_634_0	2	0.5732	0.9047619	6.0	0.5186	1.0
BK022392.1	preVC_669	Clustered	VC_669_0	10	0.8227	1.0	5.914537110877374	0.8227	1.0
BK022408.1	preVC_504	Clustered	VC_504_0	2	0.1129	0.9044964	3.872983346207417	0.1021	1.0
BK022415.1	preVC_122	Clustered	VC_122_0	10	0.4351	1.0	6.549036742990648	0.4351	1.0
BK022419.1	preVC_477	Clustered	VC_477_3	2	0.0239	0.91483563	8.0	0.0219	1.0
BK022427.1	preVC_642	Clustered	VC_642_0	2	1.0	0.0	5.5677643628300215	0.0	1.0
BK022451.1	preVC_382	Clustered	VC_382_0	9	0.3389	1.0	6.281979285661935	0.3389	1.0
BK022455.1	preVC_113	Clustered	VC_113_0	2	0.056	0.88014635	8.774964387392123	0.0493	1.0
BK022462.1	preVC_314	Clustered/Singleton	VC_314_0	1	0.0	0.0	0	0.0	1.0
BK022464.1	preVC_513	Clustered	VC_513_0	17	0.7911	1.0	6.132611946182947	0.7911	1.0
BK022475.1	preVC_118	Clustered	VC_118_1	34	0.3988	1.0	8.214988521299745	0.3988	0.8217
BK022487.1	preVC_201	Clustered	VC_201_0	8	0.6731	1.0	5.236690508094699	0.6731	1.0
BK022489.1		Overlap (VC_103/VC_449)
BK022516.1	preVC_267	Clustered	VC_267_0	4	0.1574	0.99995714	7.879253205652193	0.1574	1.0
BK022521.1		Overlap (VC_519/VC_561)
BK022523.1		Overlap (VC_408/VC_411)
BK022526.1	preVC_391	Clustered	VC_391_0	4	0.1449	0.98033433	8.383537043283004	0.142	0.6667
BK022528.1		Overlap (VC_150/VC_223)
BK022553.1	preVC_298	Clustered	VC_298_0	32	0.8557	1.0	5.795286490762129	0.8557	1.0
BK022560.1		Overlap (VC_408/VC_411)
BK022564.1	preVC_380	Clustered	VC_380_0	3	0.1452	0.99664837	4.495240379149706	0.1447	1.0
BK022566.1	preVC_291	Clustered	VC_291_0	27	0.8038	1.0	7.759284198082985	0.8038	0.9715
BK022588.1	preVC_100	Clustered	VC_100_0	29	0.6212	1.0	5.772051493913185	0.6212	1.0
BK022599.1	preVC_133	Clustered	VC_133_0	2	0.042	0.91433581	7.416198487095663	0.0384	1.0
BK022626.1	preVC_105	Clustered	VC_105_0	15	0.4214	1.0	7.965795790508427	0.4214	0.9048
BK022631.1	preVC_247	Clustered	VC_247_0	9	0.2681	1.0	7.580246531659203	0.2681	1.0
BK022660.1	preVC_419	Clustered	VC_419_0	23	0.8476	1.0	5.6551324707704955	0.8476	1.0
BK022661.1		Overlap (VC_56/VC_596)
BK022672.1	preVC_472	Clustered	VC_472_0	2	0.3657	0.84615385	1.0	0.3094	1.0
BK022687.1	preVC_453	Clustered	VC_453_0	9	0.7537	1.0	5.254514839176067	0.7537	1.0
BK022692.1	preVC_216	Clustered	VC_216_1	27	0.3638	1.0	8.427237587231202	0.3638	0.8234
BK022715.1	preVC_381	Clustered	VC_381_0	18	0.7342	1.0	5.478474387459368	0.7342	1.0
BK022737.1	preVC_107	Clustered	VC_107_0	26	0.3702	1.0	8.14835465931384	0.3702	0.9262
BK022763.1	preVC_124	Clustered	VC_124_0	31	0.6765	1.0	6.33931688919904	0.6765	1.0
BK022770.1	preVC_107	Clustered	VC_107_0	26	0.3702	1.0	8.14835465931384	0.3702	0.9262
BK022789.1		Overlap (VC_22/VC_24)
BK022803.1		Overlap (VC_240/VC_409)
BK022829.1		Overlap (VC_567/VC_599)
BK022837.1	preVC_543	Clustered	VC_543_0	5	0.3034	0.99999992	6.86181161027605	0.3034	1.0
BK022843.1		Overlap (VC_124/VC_425)
BK022852.1		Overlap (VC_240/VC_409)
BK022888.1	preVC_234	Clustered	VC_234_1	14	0.2295	1.0	7.377941906373489	0.2295	0.989
BK022906.1		Outlier
BK022918.1	preVC_236	Clustered	VC_236_0	6	0.7449	1.0	7.460694331444783	0.7449	1.0
BK022921.1	preVC_296	Clustered	VC_296_0	39	0.8429	1.0	7.345652021299293	0.8429	0.8785
BK022923.1	preVC_126	Clustered	VC_126_0	4	0.0824	0.99996117	7.4286245670219415	0.0824	1.0
BK022950.1	preVC_525	Clustered	VC_525_3	9	0.2368	1.0	8.571413732469743	0.2368	0.8056
BK022972.1	preVC_353	Clustered	VC_353_2	22	0.1543	1.0	7.984168306200622	0.1543	0.9307
BK022973.1	preVC_549	Clustered	VC_549_0	9	0.5124	1.0	5.510392244480502	0.5124	1.0
BK022980.1	preVC_35	Clustered	VC_35_0	30	0.4287	1.0	7.198045574840743	0.4287	0.9977
BK022982.1		Overlap (VC_218/VC_269)
BK023006.1		Overlap (VC_217/VC_457)
BK023021.1	preVC_298	Clustered	VC_298_0	32	0.8557	1.0	5.795286490762129	0.8557	1.0
BK023036.1		Outlier
BK023037.1	preVC_265	Clustered	VC_265_0	16	0.5402	1.0	7.513141146986231	0.5402	0.975
BK023052.1	preVC_124	Clustered	VC_124_0	31	0.6765	1.0	6.33931688919904	0.6765	1.0
BK023072.1	preVC_298	Clustered	VC_298_0	32	0.8557	1.0	5.795286490762129	0.8557	1.0
BK023087.1		Outlier
BK023093.1	preVC_108	Clustered	VC_108_0	19	0.4076	1.0	6.815142660253803	0.4076	1.0
BK023129.1	preVC_673	Clustered	VC_673_0	2	0.4593	0.77777778	4.0	0.3573	1.0
BK023133.1	preVC_650	Clustered	VC_650_0	2	0.4519	0.89836619	5.830951894845301	0.406	1.0
BK023149.1	preVC_21	Clustered	VC_21_0	14	0.2803	1.0	8.080170836138304	0.2803	0.978
BK023154.1	preVC_108	Clustered	VC_108_0	19	0.4076	1.0	6.815142660253803	0.4076	1.0
BK023156.1	preVC_445	Clustered	VC_445_0	15	0.8174	1.0	6.655829161625183	0.8174	1.0
BK023157.1	preVC_122	Clustered	VC_122_0	10	0.4351	1.0	6.549036742990648	0.4351	1.0
BK023164.1	preVC_141	Clustered	VC_141_0	16	0.5902	1.0	7.144953774727825	0.5902	0.9833
BK023189.1	preVC_320	Clustered	VC_320_2	14	0.2626	1.0	7.752831945828682	0.2626	0.9011
BK023191.1	preVC_107	Clustered	VC_107_0	26	0.3702	1.0	8.14835465931384	0.3702	0.9262
BK023233.1	preVC_576	Clustered	VC_576_0	5	0.7214	0.99999898	6.661544712411041	0.7214	1.0
BK023243.1	preVC_674	Clustered	VC_674_0	2	0.315	0.6	6.244997998398398	0.189	1.0
BK023246.1	preVC_28	Clustered	VC_28_2	4	0.1922	0.99995093	7.038956388792125	0.1922	1.0
BK023276.1	preVC_118	Clustered	VC_118_1	34	0.3988	1.0	8.214988521299745	0.3988	0.8217
BK023285.1		Overlap (VC_122/VC_551)
BK023286.1	preVC_266	Clustered	VC_266_0	26	0.7006	1.0	7.130739034205298	0.7006	0.9508
BK023287.1	preVC_102	Clustered	VC_102_1	31	0.4679	1.0	7.865607001945907	0.4679	0.9505
BK023294.1	preVC_102	Clustered	VC_102_1	31	0.4679	1.0	7.865607001945907	0.4679	0.9505
BK023315.1	preVC_155	Clustered	VC_155_0	19	0.4372	1.0	6.788967533190159	0.4372	0.9942
BK023317.1	preVC_141	Clustered	VC_141_0	16	0.5902	1.0	7.144953774727825	0.5902	0.9833
BK023333.1	preVC_427	Clustered	VC_427_0	5	0.3387	0.99999991	4.519562039170545	0.3387	1.0
BK023347.1		Outlier
BK023351.1	preVC_69	Clustered	VC_69_0	23	0.4735	1.0	7.284049574211158	0.4735	1.0
BK023356.1	preVC_36	Clustered	VC_36_0	46	0.5239	1.0	7.6107844019509585	0.5239	0.9865
BK023357.1	preVC_224	Clustered	VC_224_0	4	0.2791	0.9999442	7.722482317694749	0.2791	1.0
BK023358.1	preVC_326	Clustered	VC_326_3	10	0.1838	1.0	7.452394658794232	0.1838	0.9778
BK023366.1		Overlap (VC_358/VC_359)
BK023370.1	preVC_548	Clustered	VC_548_0	14	0.8568	1.0	6.175280296557036	0.8568	1.0
BK023380.1	preVC_35	Clustered	VC_35_0	30	0.4287	1.0	7.198045574840743	0.4287	0.9977
BK023401.1		Overlap (VC_240/VC_409)
BK023412.1	preVC_353	Clustered	VC_353_2	22	0.1543	1.0	7.984168306200622	0.1543	0.9307
BK023421.1	preVC_35	Clustered	VC_35_0	30	0.4287	1.0	7.198045574840743	0.4287	0.9977
BK023426.1		Overlap (VC_285/VC_376)
BK023446.1	preVC_370	Clustered	VC_370_0	10	0.5982	1.0	7.310936552734993	0.5982	1.0
BK023470.1	preVC_538	Clustered	VC_538_0	22	0.9175	1.0	7.8584327685797275	0.9175	0.8571
BK023479.1	preVC_472	Clustered	VC_472_1	3	0.4207	0.96071429	6.541455258906495	0.4041	1.0
BK023482.1	preVC_122	Clustered	VC_122_0	10	0.4351	1.0	6.549036742990648	0.4351	1.0
BK023501.1	preVC_236	Clustered	VC_236_0	6	0.7449	1.0	7.460694331444783	0.7449	1.0
BK023502.1	preVC_121	Clustered	VC_121_1	20	0.2661	1.0	8.342740222834662	0.2661	0.7368
BK023519.1	preVC_216	Clustered	VC_216_1	27	0.3638	1.0	8.427237587231202	0.3638	0.8234
BK023544.1	preVC_123	Clustered	VC_123_0	18	0.2596	1.0	7.743853698194132	0.2596	1.0
BK023546.1	preVC_379	Clustered	VC_379_0	13	0.2558	1.0	7.1099434823740495	0.2558	1.0
BK023563.1	preVC_518	Clustered	VC_518_0	3	0.1168	0.99695017	5.60032132031251	0.1165	1.0
BK023569.1	preVC_208	Clustered	VC_208_0	12	0.3944	1.0	6.892751010870897	0.3944	1.0
BK023574.1		Overlap (VC_321/VC_324)
BK023578.1	preVC_140	Clustered	VC_140_0	6	0.5644	1.0	4.750411400842549	0.5644	1.0
BK023579.1	preVC_108	Clustered	VC_108_0	19	0.4076	1.0	6.815142660253803	0.4076	1.0
BK023582.1		Overlap (VC_217/VC_243)
BK023599.1	preVC_278	Clustered	VC_278_0	9	0.6158	1.0	7.078563529182216	0.6158	1.0
BK023606.1	preVC_541	Clustered	VC_541_0	2	0.251	0.83333333	6.557438524302	0.2091	1.0
BK023659.1		Singleton
BK023667.1	preVC_78	Clustered	VC_78_0	29	0.8931	1.0	7.461461696498537	0.8931	0.9877
BK023673.1		Outlier
BK023676.1	preVC_233	Clustered	VC_233_0	32	0.7623	1.0	4.999310157796022	0.7623	1.0
BK023680.1		Outlier
BK023684.1	preVC_601	Clustered	VC_601_0	3	0.897	0.99293224	6.418654586324043	0.8906	1.0
BK023685.1		Overlap (VC_393/VC_423/VC_424)
BK023691.1	preVC_651	Clustered	VC_651_0	2	0.2816	0.88888889	4.123105625617661	0.2503	1.0
BK023697.1	preVC_651	Clustered	VC_651_0	2	0.2816	0.88888889	4.123105625617661	0.2503	1.0
BK023711.1		Overlap (VC_408/VC_411)
BK023728.1	preVC_617	Clustered	VC_617_0	7	0.5106	1.0	5.954344480998358	0.5106	1.0
BK023732.1	preVC_373	Clustered	VC_373_0	2	0.1783	0.89255852	7.211102550927978	0.1592	1.0
BK023733.1		Overlap (VC_68/VC_193)
BK023745.1		Outlier
BK023753.1	preVC_140	Clustered	VC_140_0	6	0.5644	1.0	4.750411400842549	0.5644	1.0
BK023754.1	preVC_78	Clustered	VC_78_0	29	0.8931	1.0	7.461461696498537	0.8931	0.9877
BK023755.1	preVC_534	Clustered	VC_534_0	25	0.7595	1.0	4.361766463906885	0.7595	1.0
BK023758.1		Overlap (VC_224/VC_254/VC_258)
BK023760.1	preVC_113	Clustered	VC_113_0	2	0.056	0.88014635	8.774964387392123	0.0493	1.0
BK023764.1		Outlier
BK023767.1	preVC_545	Clustered	VC_545_0	26	0.5248	1.0	7.187200428809687	0.5248	0.9169
BK023779.1	preVC_428	Clustered	VC_428_0	3	0.9852	0.9	2.0	0.8867	1.0
BK023782.1	preVC_621	Clustered	VC_621_0	3	0.1378	0.49792713	6.682657479975546	0.0686	1.0
BK023783.1	preVC_149	Clustered	VC_149_1	3	0.0493	0.99526544	8.442305808201775	0.0491	1.0
BK023785.1		Overlap (VC_68/VC_193)
BK023789.1		Overlap (VC_104/VC_110)
BK023814.1	preVC_523	Clustered	VC_523_31	3	0.0128	0.7048834	8.513555504125328	0.009	0.6667
BK023818.1	preVC_523	Clustered	VC_523_23	2	0.0077	0.90680806	8.888194417315589	0.007	1.0
BK023825.1	preVC_11	Clustered	VC_11_0	2	0.0127	0.85660814	8.660254037844387	0.0109	1.0
BK023827.1	preVC_605	Clustered	VC_605_0	3	0.9871	0.8	4.266059990292532	0.7897	1.0
BK023837.1	preVC_453	Clustered	VC_453_0	9	0.7537	1.0	5.254514839176067	0.7537	1.0
BK023840.1	preVC_431	Clustered	VC_431_0	3	0.1461	0.99712526	8.124491930518053	0.1457	1.0
BK023880.1		Outlier
BK023881.1	preVC_564	Clustered	VC_564_0	2	0.1353	0.91018182	5.0	0.1231	1.0
BK023887.1		Outlier
BK023889.1		Overlap (VC_355/VC_357)
BK023891.1		Overlap (VC_68/VC_193)
BK023894.1	preVC_85	Clustered	VC_85_0	12	0.4148	1.0	7.669221305248569	0.4148	0.7424
BK023895.1	preVC_523	Clustered	VC_523_46	7	0.0493	1.0	8.7636563554648	0.0493	0.7619
BK023903.1		Overlap (VC_215/VC_377)
BK023905.1	preVC_248	Clustered	VC_248_3	26	0.4863	1.0	8.384439689156906	0.4863	0.7815
BK023906.1	preVC_304	Clustered	VC_304_0	12	0.2773	1.0	7.717929438530159	0.2773	1.0
BK023921.1		Overlap (VC_423/VC_424)
BK023924.1		Outlier
BK023929.1	preVC_390	Clustered	VC_390_0	13	0.5279	1.0	7.654413283114979	0.5279	1.0
BK023932.1		Overlap (VC_326/VC_329/VC_368)
BK023935.1	preVC_356	Clustered	VC_356_4	4	0.1046	0.99997452	6.45014316971994	0.1046	1.0
BK023970.1	preVC_663	Clustered	VC_663_0	3	0.6762	0.9959606	1.4907119849998598	0.6734	1.0
BK023972.1	preVC_276	Clustered	VC_276_0	16	0.622	1.0	6.775687086394281	0.622	0.9917
BK023973.1	preVC_287	Clustered	VC_287_0	5	0.7236	0.99999976	5.618042491346662	0.7236	1.0
BK023976.1	preVC_422	Clustered	VC_422_0	22	0.636	1.0	7.233286508880567	0.636	0.9351
BK023977.1	preVC_548	Clustered	VC_548_0	14	0.8568	1.0	6.175280296557036	0.8568	1.0
BK023997.1		Overlap (VC_185/VC_348)
BK024004.1	preVC_365	Clustered	VC_365_0	2	0.1059	0.9104228	6.928203230275509	0.0964	1.0
BK024014.1		Outlier
BK024021.1	preVC_565	Clustered	VC_565_0	5	0.5221	0.9999995	7.244501627833998	0.5221	1.0
BK024030.1	preVC_677	Clustered/Singleton	VC_677_0	1	0.0	0.0	0	0.0	1.0
BK024033.1	preVC_241	Clustered	VC_241_0	11	0.7106	1.0	4.468731622562467	0.7106	1.0
BK024042.1	preVC_487	Clustered	VC_487_0	2	0.0814	0.68490989	8.246211251235321	0.0557	1.0
BK024054.1		Outlier
BK024055.1		Outlier
BK024057.1	preVC_390	Clustered	VC_390_0	13	0.5279	1.0	7.654413283114979	0.5279	1.0
BK024080.1		Overlap (VC_358/VC_359)
BK024092.1	preVC_390	Clustered	VC_390_0	13	0.5279	1.0	7.654413283114979	0.5279	1.0
BK024119.1		Overlap (VC_68/VC_193)
BK024121.1	preVC_381	Clustered	VC_381_0	18	0.7342	1.0	5.478474387459368	0.7342	1.0
BK024129.1	preVC_399	Clustered	VC_399_0	6	0.3103	1.0	6.826316807782079	0.3103	0.9333
BK024148.1	preVC_383	Clustered	VC_383_0	3	0.5388	0.99969442	6.882161031555594	0.5387	1.0
BK024149.1	preVC_304	Clustered	VC_304_0	12	0.2773	1.0	7.717929438530159	0.2773	1.0
BK024151.1		Overlap (VC_475/VC_575)
BK024161.1	preVC_366	Clustered	VC_366_0	3	0.1323	0.79516002	8.14252889451568	0.1052	1.0
BK024163.1	preVC_477	Clustered	VC_477_8	2	0.0286	0.9144037	7.874007874011811	0.0262	1.0
BK024167.1	preVC_584	Clustered	VC_584_0	7	0.7217	1.0	6.1575415301458145	0.7217	1.0
BK024173.1		Overlap (VC_380/VC_405)
BK024200.1	preVC_163	Clustered	VC_163_0	11	0.3693	1.0	6.986206439767316	0.3693	1.0
BK024206.1	preVC_531	Clustered	VC_531_0	8	0.5331	1.0	5.634367379258878	0.5331	1.0
BK024213.1		Overlap (VC_64/VC_246)
BK024215.1		Outlier
BK024223.1		Overlap (VC_48/VC_62)
BK024224.1	preVC_217	Clustered	VC_217_1	12	0.3287	1.0	8.146824001432	0.3287	0.9545
BK024227.1		Overlap (VC_43/VC_44)
BK024232.1	preVC_368	Clustered	VC_368_0	2	0.0808	0.9143293	4.242640687119285	0.0739	1.0
BK024233.1		Overlap (VC_570/VC_586)
BK024234.1	preVC_301	Clustered	VC_301_0	31	0.7428	1.0	4.826212590954358	0.7428	1.0
BK024267.1	preVC_564	Clustered	VC_564_1	2	0.097	0.90957369	7.416198487095663	0.0883	1.0
BK024286.1		Overlap (VC_270/VC_271)
BK024290.1	preVC_124	Clustered	VC_124_0	31	0.6765	1.0	6.33931688919904	0.6765	1.0
BK024292.1	preVC_85	Clustered	VC_85_0	12	0.4148	1.0	7.669221305248569	0.4148	0.7424
BK024298.1	preVC_363	Clustered	VC_363_0	6	0.3684	1.0	6.853902985451403	0.3684	1.0
BK024300.1	preVC_79	Clustered	VC_79_1	3	0.0981	0.99662673	7.385828232079408	0.0978	1.0
BK024301.1		Overlap (VC_181/VC_306)
BK024303.1		Overlap (VC_31/VC_121/VC_126)
BK024326.1		Overlap (VC_225/VC_632)
BK024336.1	preVC_293	Clustered	VC_293_0	12	0.9902	1.0	6.878611907636949	0.9902	1.0
BK024340.1	preVC_356	Clustered	VC_356_3	12	0.1759	1.0	7.862500571511408	0.1759	0.8485
BK024352.1	preVC_318	Clustered	VC_318_0	2	0.1409	0.9032249	7.615773105863909	0.1272	1.0
BK024375.1	preVC_371	Clustered	VC_371_0	4	0.1588	0.99997444	6.161368299568861	0.1588	1.0
BK024383.1	preVC_627	Clustered	VC_627_0	9	0.6035	1.0	7.080248781055887	0.6035	1.0
BK024386.1	preVC_524	Clustered	VC_524_0	13	0.6411	1.0	7.606891841454949	0.6411	0.9872
BK024393.1	preVC_180	Clustered	VC_180_2	19	0.3195	1.0	8.075350366111678	0.3195	0.9591
BK024394.1		Outlier
BK024404.1	preVC_335	Clustered	VC_335_0	6	0.1319	0.99997326	7.8563001576958325	0.1319	1.0
BK024452.1	preVC_320	Clustered	VC_320_2	14	0.2626	1.0	7.752831945828682	0.2626	0.9011
BK024453.1	preVC_180	Clustered	VC_180_2	19	0.3195	1.0	8.075350366111678	0.3195	0.9591
BK024461.1		Outlier
BK024464.1		Overlap (VC_48/VC_62)
BK024465.1	preVC_481	Clustered	VC_481_3	5	0.0749	0.99999783	8.654356916281202	0.0749	0.8
BK024468.1	preVC_249	Clustered	VC_249_0	2	0.1169	0.90601367	6.244997998398398	0.1059	1.0
BK024471.1	preVC_78	Clustered	VC_78_0	29	0.8931	1.0	7.461461696498537	0.8931	0.9877
BK024473.1	preVC_78	Clustered	VC_78_0	29	0.8931	1.0	7.461461696498537	0.8931	0.9877
BK024478.1	preVC_370	Clustered	VC_370_0	10	0.5982	1.0	7.310936552734993	0.5982	1.0
BK024479.1	preVC_480	Clustered	VC_480_0	3	0.1208	0.99710945	8.74312267930827	0.1204	0.6667
BK024481.1	preVC_624	Clustered	VC_624_0	3	0.5464	0.99887069	5.415317924077502	0.5457	1.0
BK024484.1		Overlap (VC_43/VC_112/VC_174)
BK024486.1	preVC_219	Clustered	VC_219_0	63	0.813	1.0	7.048238118554177	0.813	0.9852
BK024493.1		Overlap (VC_358/VC_359)
BK024529.1	preVC_180	Clustered	VC_180_2	19	0.3195	1.0	8.075350366111678	0.3195	0.9591
BK024532.1	preVC_78	Clustered	VC_78_0	29	0.8931	1.0	7.461461696498537	0.8931	0.9877
BK024536.1	preVC_539	Clustered	VC_539_0	18	0.6965	1.0	6.882914204742186	0.6965	1.0
BK024543.1	preVC_182	Clustered	VC_182_0	12	0.6159	1.0	5.700406575609521	0.6159	1.0
BK024554.1	preVC_180	Clustered	VC_180_3	24	0.3613	1.0	8.148721172470202	0.3613	0.8152
BK024556.1	preVC_358	Clustered/Singleton	VC_358_19	1	0.0	0.0	0	0.0	1.0
BK024557.1		Outlier
BK024577.1		Outlier
BK024611.1	preVC_240	Clustered	VC_240_1	5	0.1155	0.99999994	7.7683738271581975	0.1155	1.0
BK024636.1		Outlier
BK024661.1		Outlier
BK024663.1	preVC_176	Clustered	VC_176_1	30	0.713	1.0	8.02885018454999	0.713	0.8897
BK024673.1		Outlier
BK024676.1		Overlap (VC_397/VC_398)
BK024677.1	preVC_359	Clustered	VC_359_0	3	0.2928	0.99697094	7.437360494080029	0.2919	1.0
BK024679.1		Overlap (VC_296/VC_321/VC_324)
BK024688.1	preVC_434	Clustered	VC_434_0	4	0.6683	0.9999484	6.5237413896972924	0.6682	1.0
BK024699.1		Outlier
BK024704.1		Outlier
BK024717.1	preVC_248	Clustered	VC_248_1	2	0.0431	0.91218651	8.12403840463596	0.0393	1.0
BK024720.1	preVC_36	Clustered	VC_36_0	46	0.5239	1.0	7.6107844019509585	0.5239	0.9865
BK024734.1	preVC_523	Clustered	VC_523_22	2	0.0092	0.91356468	9.0	0.0084	0.0
BK024746.1	preVC_395	Clustered	VC_395_0	15	0.5349	1.0	6.6323932321331185	0.5349	1.0
BK024762.1		Overlap (VC_122/VC_551)
BK024763.1	preVC_523	Clustered	VC_523_36	3	0.0158	0.97632141	8.779571540028154	0.0154	0.6667
BK024764.1	preVC_593	Clustered	VC_593_0	9	0.807	1.0	4.922104729794511	0.807	1.0
BK024768.1	preVC_180	Clustered	VC_180_2	19	0.3195	1.0	8.075350366111678	0.3195	0.9591
BK024785.1	preVC_205	Clustered	VC_205_0	24	0.367	1.0	7.317077356418691	0.367	0.9348
BK024789.1	preVC_216	Clustered	VC_216_1	27	0.3638	1.0	8.427237587231202	0.3638	0.8234
BK024812.1		Singleton
BK024826.1	preVC_408	Clustered	VC_408_8	6	0.0721	1.0	8.350300191644367	0.0721	0.7333
BK024835.1	preVC_395	Clustered	VC_395_0	15	0.5349	1.0	6.6323932321331185	0.5349	1.0
BK024840.1	preVC_435	Clustered	VC_435_0	30	0.7374	1.0	8.097382590329286	0.7374	0.7241
BK024854.1		Overlap (VC_408/VC_411)
BK024867.1	preVC_276	Clustered	VC_276_0	16	0.622	1.0	6.775687086394281	0.622	0.9917
BK024878.1	preVC_477	Clustered	VC_477_14	2	0.0321	0.91198054	8.306623862918075	0.0292	1.0
BK024881.1	preVC_412	Clustered	VC_412_0	2	0.1719	0.91040644	6.324555320336759	0.1565	1.0
BK024902.1	preVC_269	Clustered/Singleton	VC_269_1	1	0.0	0.0	0	0.0	1.0
BK024915.1	preVC_460	Clustered	VC_460_1	9	0.5061	1.0	8.54708539109638	0.5061	0.7778
BK024916.1	preVC_682	Clustered	VC_682_0	2	0.9366	0.5	6.6332495807108	0.4683	1.0
BK024920.1		Overlap (VC_217/VC_243)
BK024924.1		Overlap (VC_423/VC_424)
BK024927.1	preVC_5	Clustered	VC_5_0	16	0.3159	1.0	8.261346122091428	0.3159	0.8
BK024930.1	preVC_372	Clustered	VC_372_0	12	0.8525	1.0	6.94526185869141	0.8525	1.0
BK024937.1	preVC_176	Clustered	VC_176_1	30	0.713	1.0	8.02885018454999	0.713	0.8897
BK024938.1	preVC_284	Clustered	VC_284_0	13	0.6474	1.0	5.660383070075798	0.6474	1.0
BK024945.1	preVC_180	Clustered	VC_180_2	19	0.3195	1.0	8.075350366111678	0.3195	0.9591
BK024953.1	preVC_206	Clustered	VC_206_0	15	0.414	1.0	6.128433802089646	0.414	1.0
BK024960.1		Outlier
BK024978.1		Overlap (VC_181/VC_309)
BK024991.1	preVC_390	Clustered	VC_390_0	13	0.5279	1.0	7.654413283114979	0.5279	1.0
BK024997.1	preVC_416	Clustered	VC_416_0	6	0.2327	1.0	7.828289456931657	0.2327	1.0
BK025008.1	preVC_240	Clustered	VC_240_2	9	0.2317	1.0	7.719868266510648	0.2317	0.8889
BK025016.1		Overlap (VC_115/VC_437)
BK025019.1	preVC_36	Clustered	VC_36_0	46	0.5239	1.0	7.6107844019509585	0.5239	0.9865
BK025026.1	preVC_248	Clustered	VC_248_0	2	0.0424	0.91170249	8.246211251235321	0.0386	1.0
BK025032.1	preVC_184	Clustered	VC_184_0	21	0.4444	1.0	8.201842124966246	0.4444	0.8667
BK025046.1		Overlap (VC_321/VC_324)
BK025055.1	preVC_284	Clustered	VC_284_0	13	0.6474	1.0	5.660383070075798	0.6474	1.0
BK025081.1	preVC_440	Clustered	VC_440_1	37	0.6726	1.0	8.480784281625667	0.6726	0.7673
BK025082.1	preVC_491	Clustered	VC_491_0	2	0.2251	0.90496252	7.681145747868608	0.2037	1.0
BK025083.1		Overlap (VC_210/VC_212)
BK025088.1	preVC_349	Clustered	VC_349_0	12	0.6062	1.0	6.816288319639044	0.6062	1.0
BK025096.1	preVC_205	Clustered	VC_205_0	24	0.367	1.0	7.317077356418691	0.367	0.9348
BK025100.1	preVC_180	Clustered	VC_180_3	24	0.3613	1.0	8.148721172470202	0.3613	0.8152
BK025104.1	preVC_339	Clustered	VC_339_0	3	0.2459	0.99680339	4.910750110388873	0.2451	1.0
BK025106.1	preVC_302	Clustered	VC_302_0	9	0.4183	1.0	8.036588677118425	0.4183	0.8889
BK025141.1		Overlap (VC_68/VC_193)
BK025164.1		Outlier
BK025165.1	preVC_422	Clustered	VC_422_0	22	0.636	1.0	7.233286508880567	0.636	0.9351
BK025187.1	preVC_283	Clustered	VC_283_0	2	0.0408	0.90469963	6.782329983125268	0.0369	1.0
BK025190.1	preVC_379	Clustered	VC_379_0	13	0.2558	1.0	7.1099434823740495	0.2558	1.0
BK025198.1		Overlap (VC_68/VC_193)
BK025208.1	preVC_606	Clustered	VC_606_0	2	0.5877	0.87676968	5.0	0.5152	1.0
BK025218.1	preVC_525	Clustered	VC_525_0	3	0.0399	0.97356045	8.830671634724078	0.0389	0.6667
BK025226.1	preVC_432	Clustered	VC_432_0	2	0.2285	0.90071667	8.246211251235321	0.2058	1.0
BK025241.1	preVC_78	Clustered	VC_78_0	29	0.8931	1.0	7.461461696498537	0.8931	0.9877
BK025261.1	preVC_382	Clustered	VC_382_0	9	0.3389	1.0	6.281979285661935	0.3389	1.0
BK025274.1	preVC_353	Clustered	VC_353_0	65	0.4768	1.0	8.33985023279626	0.4768	0.7923
BK025277.1	preVC_276	Clustered	VC_276_0	16	0.622	1.0	6.775687086394281	0.622	0.9917
BK025291.1		Overlap (VC_312/VC_595)
BK025293.1	preVC_315	Clustered	VC_315_0	4	0.4453	0.99885023	7.772671730937247	0.4448	0.8333
BK025301.1	preVC_593	Clustered	VC_593_0	9	0.807	1.0	4.922104729794511	0.807	1.0
BK025305.1	preVC_486	Clustered/Singleton	VC_486_0	1	0.0	0.0	0	0.0	1.0
BK025310.1	preVC_219	Clustered	VC_219_0	63	0.813	1.0	7.048238118554177	0.813	0.9852
BK025327.1	preVC_124	Clustered	VC_124_0	31	0.6765	1.0	6.33931688919904	0.6765	1.0
BK025345.1	preVC_351	Clustered	VC_351_0	2	0.1101	0.90286685	7.0	0.0994	1.0
BK025362.1		Outlier
BK025382.1	preVC_149	Clustered	VC_149_3	25	0.2755	1.0	8.372628759610356	0.2755	0.8433
BK025384.1	preVC_440	Clustered	VC_440_1	37	0.6726	1.0	8.480784281625667	0.6726	0.7673
BK025395.1		Outlier
BK025422.1	preVC_683	Clustered	VC_683_0	2	0.9201	0.0	3.7416573867739413	0.0	1.0
BK025445.1	preVC_235	Clustered	VC_235_0	9	0.5066	1.0	8.00875941831941	0.5066	0.8333
BK025452.1		Outlier
BK025468.1		Outlier
BK025475.1	preVC_512	Clustered	VC_512_0	4	0.1355	0.99258919	8.399168027876764	0.1345	0.8333
BK025481.1	preVC_180	Clustered	VC_180_2	19	0.3195	1.0	8.075350366111678	0.3195	0.9591
BK025501.1	preVC_586	Clustered	VC_586_0	4	0.4145	0.99996306	5.388203583753423	0.4145	1.0
BK025511.1	preVC_219	Clustered	VC_219_0	63	0.813	1.0	7.048238118554177	0.813	0.9852
BK025518.1		Overlap (VC_221/VC_233/VC_613)
BK025522.1	preVC_236	Clustered	VC_236_0	6	0.7449	1.0	7.460694331444783	0.7449	1.0
BK025545.1	preVC_205	Clustered	VC_205_0	24	0.367	1.0	7.317077356418691	0.367	0.9348
BK025550.1		Overlap (VC_224/VC_254/VC_258)
BK025555.1	preVC_335	Clustered	VC_335_0	6	0.1319	0.99997326	7.8563001576958325	0.1319	1.0
BK025564.1	preVC_180	Clustered	VC_180_3	24	0.3613	1.0	8.148721172470202	0.3613	0.8152
BK025570.1		Outlier
BK025576.1	preVC_149	Clustered	VC_149_0	2	0.0209	0.90874813	8.774964387392123	0.019	1.0
BK025581.1		Overlap (VC_282/VC_287)
BK025584.1		Overlap (VC_7/VC_8)
BK025602.1	preVC_591	Clustered	VC_591_0	2	0.3572	0.90848504	3.605551275463989	0.3246	1.0
BK025625.1		Overlap (VC_355/VC_357)
BK025626.1	preVC_180	Clustered	VC_180_2	19	0.3195	1.0	8.075350366111678	0.3195	0.9591
BK025641.1	preVC_248	Clustered	VC_248_3	26	0.4863	1.0	8.384439689156906	0.4863	0.7815
BK025642.1	preVC_284	Clustered	VC_284_0	13	0.6474	1.0	5.660383070075798	0.6474	1.0
BK025655.1	preVC_547	Clustered	VC_547_0	9	0.733	1.0	6.254848954010656	0.733	1.0
BK025660.1	preVC_180	Clustered	VC_180_2	19	0.3195	1.0	8.075350366111678	0.3195	0.9591
BK025663.1	preVC_407	Clustered	VC_407_0	2	0.0477	0.91383327	7.745966692414834	0.0435	1.0
BK025673.1	preVC_292	Clustered/Singleton	VC_292_1	1	0.0	0.0	0	0.0	1.0
BK025678.1		Overlap (VC_493/VC_522)
BK025681.1		Outlier
BK025685.1		Overlap (VC_312/VC_595)
BK025686.1	preVC_33	Clustered	VC_33_0	67	0.6182	1.0	7.25186184202978	0.6182	0.9448
BK025706.1		Overlap (VC_225/VC_632)
BK025717.1	preVC_409	Clustered	VC_409_0	2	0.1095	0.91300924	4.58257569495584	0.1	1.0
BK025723.1	preVC_418	Clustered	VC_418_0	12	0.5695	1.0	6.9652802551015105	0.5695	0.7273
BK025730.1	preVC_600	Clustered	VC_600_0	4	0.5723	0.99995981	7.558321114008717	0.5723	1.0
BK025745.1		Overlap (VC_358/VC_359)
BK025749.1	preVC_440	Clustered	VC_440_1	37	0.6726	1.0	8.480784281625667	0.6726	0.7673
BK025757.1	preVC_408	Clustered	VC_408_9	28	0.2237	1.0	8.370129256569358	0.2237	0.7381
BK025763.1	preVC_523	Clustered	VC_523_33	2	0.0095	0.91346484	8.48528137423857	0.0086	1.0
BK025765.1		Overlap (VC_423/VC_424)
BK025773.1	preVC_276	Clustered	VC_276_0	16	0.622	1.0	6.775687086394281	0.622	0.9917
BK025780.1	preVC_408	Clustered	VC_408_8	6	0.0721	1.0	8.350300191644367	0.0721	0.7333
BK025782.1	preVC_219	Clustered	VC_219_0	63	0.813	1.0	7.048238118554177	0.813	0.9852
BK025798.1		Outlier
BK025807.1	preVC_372	Clustered	VC_372_0	12	0.8525	1.0	6.94526185869141	0.8525	1.0
BK025884.1		Overlap (VC_217/VC_457)
BK025891.1	preVC_248	Clustered	VC_248_1	2	0.0431	0.91218651	8.12403840463596	0.0393	1.0
BK025919.1		Overlap (VC_186/VC_245/VC_476)
BK025936.1		Outlier
BK025940.1	preVC_36	Clustered	VC_36_0	46	0.5239	1.0	7.6107844019509585	0.5239	0.9865
BK025943.1	preVC_395	Clustered	VC_395_0	15	0.5349	1.0	6.6323932321331185	0.5349	1.0
BK025957.1		Overlap (VC_478/VC_480)
BK025964.1		Overlap (VC_68/VC_193)
BK025967.1	preVC_307	Clustered	VC_307_0	6	0.5752	1.0	6.737421100621984	0.5752	1.0
BK025983.1	preVC_217	Clustered	VC_217_1	12	0.3287	1.0	8.146824001432	0.3287	0.9545
BK025986.1	preVC_219	Clustered	VC_219_0	63	0.813	1.0	7.048238118554177	0.813	0.9852
BK025989.1		Singleton
BK026019.1		Outlier
BK026020.1	preVC_304	Clustered	VC_304_0	12	0.2773	1.0	7.717929438530159	0.2773	1.0
BK026040.1	preVC_353	Clustered	VC_353_1	13	0.0932	1.0	7.976005009666979	0.0932	0.9359
BK026044.1		Outlier
BK026049.1		Overlap (VC_50/VC_139)
BK026063.1	preVC_273	Clustered	VC_273_0	2	0.0901	0.9114684	6.4031242374328485	0.0821	1.0
BK026065.1	preVC_52	Clustered	VC_52_0	4	0.4175	0.9999612	4.732985253581856	0.4175	1.0
BK026083.1	preVC_525	Clustered	VC_525_2	4	0.0742	0.99743423	7.778139056379285	0.074	1.0
BK026093.1	preVC_353	Clustered	VC_353_0	65	0.4768	1.0	8.33985023279626	0.4768	0.7923
BK026113.1	preVC_481	Clustered	VC_481_3	5	0.0749	0.99999783	8.654356916281202	0.0749	0.8
BK026117.1		Overlap (VC_204/VC_210/VC_212)
BK026124.1	preVC_570	Clustered	VC_570_0	2	0.4886	0.86666667	6.0	0.4235	1.0
BK026134.1	preVC_206	Clustered	VC_206_0	15	0.414	1.0	6.128433802089646	0.414	1.0
BK026149.1	preVC_81	Clustered	VC_81_0	16	0.8888	1.0	6.976995618941901	0.8888	1.0
BK026152.1	preVC_435	Clustered	VC_435_0	30	0.7374	1.0	8.097382590329286	0.7374	0.7241
BK026193.1		Overlap (VC_74/VC_166)
BK026197.1		Overlap (VC_74/VC_166)
BK026203.1	preVC_395	Clustered	VC_395_0	15	0.5349	1.0	6.6323932321331185	0.5349	1.0
BK026207.1	preVC_408	Clustered	VC_408_7	4	0.0512	0.99997413	8.201371210662684	0.0512	1.0
BK026214.1	preVC_276	Clustered	VC_276_0	16	0.622	1.0	6.775687086394281	0.622	0.9917
BK026220.1	preVC_481	Clustered	VC_481_4	4	0.0582	0.99980993	8.565255468469418	0.0582	0.8333
BK026223.1	preVC_415	Clustered	VC_415_0	7	0.3176	1.0	7.7788364158277785	0.3176	1.0
BK026227.1	preVC_440	Clustered	VC_440_1	37	0.6726	1.0	8.480784281625667	0.6726	0.7673
BK026228.1	preVC_488	Clustered/Singleton	VC_488_0	1	0.0	0.0	0	0.0	1.0
BK026246.1	preVC_284	Clustered	VC_284_0	13	0.6474	1.0	5.660383070075798	0.6474	1.0
BK026255.1	preVC_655	Clustered	VC_655_0	2	0.1378	0.67947037	8.0	0.0937	1.0
BK026257.1	preVC_275	Clustered	VC_275_0	4	0.5637	0.99994908	6.3378691846917095	0.5636	1.0
BK026275.1	preVC_435	Clustered	VC_435_0	30	0.7374	1.0	8.097382590329286	0.7374	0.7241
BK026279.1		Outlier
BK026280.1	preVC_174	Clustered	VC_174_1	16	0.525	1.0	8.310097482424535	0.525	0.7833
BK026290.1	preVC_217	Clustered	VC_217_1	12	0.3287	1.0	8.146824001432	0.3287	0.9545
BK026291.1	preVC_248	Clustered	VC_248_3	26	0.4863	1.0	8.384439689156906	0.4863	0.7815
BK026292.1		Overlap (VC_321/VC_324)
BK026319.1		Outlier
BK026325.1		Outlier
BK026327.1		Outlier
BK026337.1	preVC_637	Clustered	VC_637_0	8	0.6099	1.0	5.792579670720319	0.6099	1.0
BK026338.1	preVC_180	Clustered	VC_180_2	19	0.3195	1.0	8.075350366111678	0.3195	0.9591
BK026348.1		Overlap (VC_282/VC_287)
BK026350.1		Overlap (VC_68/VC_193)
BK026357.1	preVC_372	Clustered	VC_372_0	12	0.8525	1.0	6.94526185869141	0.8525	1.0
BK026362.1	preVC_543	Clustered	VC_543_0	5	0.3034	0.99999992	6.86181161027605	0.3034	1.0
BK026364.1	preVC_637	Clustered	VC_637_0	8	0.6099	1.0	5.792579670720319	0.6099	1.0
BK026367.1	preVC_219	Clustered	VC_219_0	63	0.813	1.0	7.048238118554177	0.813	0.9852
BK026371.1	preVC_408	Clustered/Singleton	VC_408_1	1	0.0	0.0	0	0.0	1.0
BK026375.1	preVC_430	Clustered	VC_430_0	19	0.4315	1.0	7.615009660624449	0.4315	0.9474
BK026409.1	preVC_364	Clustered	VC_364_0	4	0.2809	0.99996773	5.564712817101957	0.2809	1.0
BK026425.1	preVC_205	Clustered	VC_205_0	24	0.367	1.0	7.317077356418691	0.367	0.9348
BK026430.1		Overlap (VC_326/VC_329)
BK026432.1	preVC_241	Clustered	VC_241_0	11	0.7106	1.0	4.468731622562467	0.7106	1.0
BK026445.1		Outlier
BK026453.1	preVC_248	Clustered	VC_248_3	26	0.4863	1.0	8.384439689156906	0.4863	0.7815
BK026454.1		Overlap (VC_45/VC_136)
BK026477.1	preVC_290	Clustered	VC_290_0	5	0.0831	0.99999701	8.816916206061792	0.0831	0.9
BK026484.1	preVC_464	Clustered	VC_464_1	2	0.1549	0.90559379	5.830951894845301	0.1403	1.0
BK026487.1		Outlier
BK026502.1	preVC_36	Clustered	VC_36_0	46	0.5239	1.0	7.6107844019509585	0.5239	0.9865
BK026516.1		Outlier
BK026526.1	preVC_435	Clustered	VC_435_0	30	0.7374	1.0	8.097382590329286	0.7374	0.7241
BK026537.1	preVC_58	Clustered	VC_58_0	5	0.3879	0.99999991	5.08727633583687	0.3879	1.0
BK026540.1	preVC_248	Clustered	VC_248_3	26	0.4863	1.0	8.384439689156906	0.4863	0.7815
BK026556.1		Overlap (VC_286/VC_289)
BK026559.1		Outlier
BK026562.1	preVC_233	Clustered	VC_233_0	32	0.7623	1.0	4.999310157796022	0.7623	1.0
BK026565.1	preVC_180	Clustered	VC_180_3	24	0.3613	1.0	8.148721172470202	0.3613	0.8152
BK026571.1	preVC_219	Clustered	VC_219_0	63	0.813	1.0	7.048238118554177	0.813	0.9852
BK026587.1	preVC_248	Clustered	VC_248_3	26	0.4863	1.0	8.384439689156906	0.4863	0.7815
BK026596.1	preVC_200	Clustered	VC_200_1	4	0.1474	0.99719356	7.9002547808627	0.147	0.8333
BK026601.1	preVC_534	Clustered	VC_534_0	25	0.7595	1.0	4.361766463906885	0.7595	1.0
BK026615.1	preVC_92	Clustered	VC_92_0	4	0.1211	0.99605878	8.450900708568637	0.1206	0.6667
BK026620.1	preVC_441	Clustered	VC_441_0	17	0.6756	1.0	7.07909151040721	0.6756	0.9853
BK026640.1	preVC_480	Clustered/Singleton	VC_480_3	1	0.0	0.0	0	0.0	1.0
BK026643.1	preVC_216	Clustered/Singleton	VC_216_3	1	0.0	0.0	0	0.0	1.0
BK026645.1		Outlier
BK026647.1		Overlap (VC_162/VC_552)
BK026649.1	preVC_269	Clustered	VC_269_0	17	0.5108	1.0	7.91224728059798	0.5108	0.8824
BK026651.1		Outlier
BK026680.1	preVC_441	Clustered	VC_441_0	17	0.6756	1.0	7.07909151040721	0.6756	0.9853
BK026683.1	preVC_531	Clustered	VC_531_0	8	0.5331	1.0	5.634367379258878	0.5331	1.0
BK026694.1	preVC_251	Clustered	VC_251_0	3	0.1259	0.99709716	7.040263800629234	0.1255	1.0
BK026706.1		Outlier
BK026712.1	preVC_325	Clustered	VC_325_5	3	0.0569	0.99298453	8.0782950345869	0.0565	0.6667
BK026714.1	preVC_358	Clustered	VC_358_20	12	0.1228	1.0	7.805903068054148	0.1228	0.9091
BK026720.1	preVC_353	Clustered	VC_353_4	14	0.0966	1.0	8.157425545474332	0.0966	0.9341
BK026728.1	preVC_440	Clustered	VC_440_1	37	0.6726	1.0	8.480784281625667	0.6726	0.7673
BK026735.1	preVC_383	Clustered	VC_383_0	3	0.5388	0.99969442	6.882161031555594	0.5387	1.0
BK026742.1	preVC_515	Clustered	VC_515_0	2	0.5482	0.8	3.1622776601683795	0.4386	1.0
BK026745.1	preVC_651	Clustered	VC_651_1	4	0.5179	0.99981237	7.43335494631167	0.5178	1.0
BK026749.1	preVC_225	Clustered	VC_225_0	5	0.4014	0.99999991	7.961328314030655	0.4014	1.0
BK026750.1	preVC_614	Clustered	VC_614_1	8	0.4384	1.0	8.294520035617095	0.4384	0.75
BK026760.1	preVC_523	Clustered	VC_523_7	2	0.0082	0.91039189	8.660254037844387	0.0075	1.0
BK026764.1	preVC_219	Clustered	VC_219_0	63	0.813	1.0	7.048238118554177	0.813	0.9852
BK026773.1	preVC_353	Clustered	VC_353_0	65	0.4768	1.0	8.33985023279626	0.4768	0.7923
BK026778.1	preVC_59	Clustered	VC_59_0	3	0.2067	0.99682636	4.886052087304591	0.206	1.0
BK026781.1	preVC_252	Clustered	VC_252_0	2	0.0729	0.9142395	7.14142842854285	0.0666	1.0
BK026783.1		Overlap (VC_321/VC_363)
BK026788.1	preVC_388	Clustered	VC_388_0	2	0.0499	0.912501	6.928203230275509	0.0455	1.0
BK026797.1		Singleton
BK026798.1	preVC_526	Clustered	VC_526_0	8	0.3484	1.0	6.276821341123738	0.3484	1.0
BK026802.1		Overlap (VC_217/VC_457)
BK026805.1	preVC_216	Clustered	VC_216_1	27	0.3638	1.0	8.427237587231202	0.3638	0.8234
BK026809.1	preVC_205	Clustered	VC_205_0	24	0.367	1.0	7.317077356418691	0.367	0.9348
BK026813.1	preVC_353	Clustered	VC_353_4	14	0.0966	1.0	8.157425545474332	0.0966	0.9341
BK026819.1	preVC_219	Clustered	VC_219_0	63	0.813	1.0	7.048238118554177	0.813	0.9852
BK026823.1	preVC_548	Clustered	VC_548_0	14	0.8568	1.0	6.175280296557036	0.8568	1.0
BK026825.1	preVC_534	Clustered	VC_534_0	25	0.7595	1.0	4.361766463906885	0.7595	1.0
BK026828.1	preVC_523	Clustered/Singleton	VC_523_24	1	0.0	0.0	0	0.0	1.0
BK026843.1	preVC_353	Clustered	VC_353_2	22	0.1543	1.0	7.984168306200622	0.1543	0.9307
BK026844.1	preVC_439	Clustered	VC_439_1	7	0.1686	1.0	8.413704161303032	0.1686	0.6667
BK026845.1	preVC_430	Clustered	VC_430_0	19	0.4315	1.0	7.615009660624449	0.4315	0.9474
BK026847.1		Overlap (VC_371/VC_533)
BK026858.1	preVC_444	Clustered/Singleton	VC_444_0	1	0.0	0.0	0	0.0	1.0
BK026874.1	preVC_408	Clustered/Singleton	VC_408_3	1	0.0	0.0	0	0.0	1.0
BK026890.1	preVC_418	Clustered	VC_418_0	12	0.5695	1.0	6.9652802551015105	0.5695	0.7273
BK026902.1	preVC_523	Clustered/Singleton	VC_523_3	1	0.0	0.0	0	0.0	1.0
BK026906.1		Outlier
BK026927.1		Overlap (VC_478/VC_484)
BK026936.1	preVC_131	Clustered	VC_131_0	17	0.2566	1.0	6.740104037357903	0.2566	1.0
BK026937.1	preVC_440	Clustered/Singleton	VC_440_2	1	0.0	0.0	0	0.0	1.0
BK026956.1	preVC_217	Clustered	VC_217_1	12	0.3287	1.0	8.146824001432	0.3287	0.9545
BK026963.1		Outlier
BK026970.1	preVC_452	Clustered	VC_452_0	4	0.5759	0.99996977	4.414316812894724	0.5759	1.0
BK026978.1		Outlier
BK026989.1		Overlap (VC_321/VC_363)
BK026996.1	preVC_440	Clustered	VC_440_1	37	0.6726	1.0	8.480784281625667	0.6726	0.7673
BK027010.1	preVC_477	Clustered	VC_477_6	7	0.1279	1.0	8.218370812779158	0.1279	0.8571
BK027011.1	preVC_418	Clustered	VC_418_0	12	0.5695	1.0	6.9652802551015105	0.5695	0.7273
BK027012.1	preVC_454	Clustered	VC_454_0	5	0.5017	0.9999999	4.75931926174311	0.5017	1.0
BK027015.1	preVC_441	Clustered	VC_441_0	17	0.6756	1.0	7.07909151040721	0.6756	0.9853
BK027022.1	preVC_390	Clustered	VC_390_0	13	0.5279	1.0	7.654413283114979	0.5279	1.0
BK027025.1	preVC_651	Clustered	VC_651_1	4	0.5179	0.99981237	7.43335494631167	0.5178	1.0
BK027032.1	preVC_180	Clustered	VC_180_0	3	0.0608	0.99604549	7.647024302972089	0.0606	1.0
BK027039.1	preVC_240	Clustered	VC_240_3	11	0.3113	1.0	6.8607198398817415	0.3113	1.0
BK027043.1	preVC_140	Clustered	VC_140_0	6	0.5644	1.0	4.750411400842549	0.5644	1.0
BK027046.1	preVC_149	Clustered	VC_149_3	25	0.2755	1.0	8.372628759610356	0.2755	0.8433
BK027048.1	preVC_233	Clustered	VC_233_0	32	0.7623	1.0	4.999310157796022	0.7623	1.0
BK027072.1	preVC_36	Clustered	VC_36_0	46	0.5239	1.0	7.6107844019509585	0.5239	0.9865
BK027081.1		Overlap (VC_50/VC_140)
BK027084.1		Overlap (VC_478/VC_483)
BK027090.1	preVC_59	Clustered	VC_59_0	3	0.2067	0.99682636	4.886052087304591	0.206	1.0
BK027100.1	preVC_431	Clustered	VC_431_0	3	0.1461	0.99712526	8.124491930518053	0.1457	1.0
BK027104.1		Overlap (VC_464/VC_468)
BK027106.1	preVC_184	Clustered	VC_184_0	21	0.4444	1.0	8.201842124966246	0.4444	0.8667
BK027108.1	preVC_374	Clustered	VC_374_1	5	0.2473	0.99999991	7.073135622906099	0.2473	1.0
BK027114.1		Outlier
BK027125.1	preVC_292	Clustered	VC_292_0	11	0.483	1.0	8.155734940067434	0.483	0.8545
BK027133.1	preVC_353	Clustered	VC_353_0	65	0.4768	1.0	8.33985023279626	0.4768	0.7923
BK027135.1	preVC_534	Clustered	VC_534_0	25	0.7595	1.0	4.361766463906885	0.7595	1.0
BK027146.1	preVC_408	Clustered	VC_408_9	28	0.2237	1.0	8.370129256569358	0.2237	0.7381
BK027150.1	preVC_395	Clustered	VC_395_0	15	0.5349	1.0	6.6323932321331185	0.5349	1.0
BK027175.1	preVC_353	Clustered	VC_353_0	65	0.4768	1.0	8.33985023279626	0.4768	0.7923
BK027186.1	preVC_284	Clustered	VC_284_0	13	0.6474	1.0	5.660383070075798	0.6474	1.0
BK027205.1	preVC_468	Clustered/Singleton	VC_468_1	1	0.0	0.0	0	0.0	1.0
BK027211.1	preVC_582	Clustered	VC_582_0	7	0.6199	1.0	8.081085175760293	0.6199	0.8571
BK027213.1	preVC_240	Clustered	VC_240_2	9	0.2317	1.0	7.719868266510648	0.2317	0.8889
BK027214.1		Outlier
BK027215.1	preVC_210	Clustered	VC_210_0	17	0.6134	1.0	6.679322305285501	0.6134	0.9926
BK027224.1		Overlap (VC_493/VC_522)
BK027231.1		Overlap (VC_321/VC_363)
BK027241.1		Overlap (VC_301/VC_302)
BK027273.1	preVC_539	Clustered	VC_539_0	18	0.6965	1.0	6.882914204742186	0.6965	1.0
BK027287.1		Outlier
BK027293.1		Overlap (VC_321/VC_363)
BK027294.1	preVC_493	Clustered	VC_493_0	6	0.8032	1.0	7.4498851554541465	0.8032	1.0
BK027297.1	preVC_358	Clustered/Singleton	VC_358_11	1	0.0	0.0	0	0.0	1.0
BK027308.1	preVC_176	Clustered	VC_176_1	30	0.713	1.0	8.02885018454999	0.713	0.8897
BK027324.1	preVC_176	Clustered	VC_176_1	30	0.713	1.0	8.02885018454999	0.713	0.8897
BK027326.1	preVC_248	Clustered	VC_248_3	26	0.4863	1.0	8.384439689156906	0.4863	0.7815
BK027340.1	preVC_441	Clustered	VC_441_0	17	0.6756	1.0	7.07909151040721	0.6756	0.9853
BK027343.1		Overlap (VC_321/VC_324)
BK027354.1		Overlap (VC_478/VC_483)
BK027366.1	preVC_274	Clustered	VC_274_0	4	0.5486	0.99909184	6.5388563523451415	0.5481	1.0
BK027371.1	preVC_353	Clustered	VC_353_4	14	0.0966	1.0	8.157425545474332	0.0966	0.9341
BK027384.1	preVC_370	Clustered	VC_370_0	10	0.5982	1.0	7.310936552734993	0.5982	1.0
BK027399.1	preVC_46	Clustered	VC_46_0	3	0.1169	0.9951934	7.152317261648515	0.1164	1.0
BK027400.1		Overlap (VC_115/VC_437)
BK027401.1	preVC_569	Clustered	VC_569_0	5	0.3655	0.99999989	6.957377845192399	0.3655	1.0
BK027404.1	preVC_685	Clustered	VC_685_0	3	0.7189	0.99450549	7.7447217453134165	0.715	0.6667
BK027405.1	preVC_525	Clustered	VC_525_1	4	0.0802	0.99994127	8.65888712588481	0.0801	0.6667
BK027415.1	preVC_325	Clustered	VC_325_4	5	0.1184	0.99999993	8.024762771283738	0.1184	0.8
BK027421.1	preVC_276	Clustered	VC_276_0	16	0.622	1.0	6.775687086394281	0.622	0.9917
BK027431.1	preVC_176	Clustered	VC_176_1	30	0.713	1.0	8.02885018454999	0.713	0.8897
BK027449.1		Overlap (VC_150/VC_221)
BK027453.1		Outlier
BK027475.1	preVC_408	Clustered	VC_408_11	9	0.1017	1.0	8.36209583530723	0.1017	0.7778
BK027478.1	preVC_408	Clustered	VC_408_10	8	0.0907	1.0	8.163407399709715	0.0907	0.8929
BK027488.1	preVC_325	Clustered/Singleton	VC_325_1	1	0.0	0.0	0	0.0	1.0
BK027490.1	preVC_569	Clustered	VC_569_0	5	0.3655	0.99999989	6.957377845192399	0.3655	1.0
BK027498.1	preVC_363	Clustered	VC_363_3	5	0.2218	0.99999992	7.28128938681335	0.2218	1.0
BK027499.1	preVC_523	Clustered	VC_523_26	3	0.0176	0.9960261	8.377521068531129	0.0175	0.6667
BK027510.1	preVC_240	Clustered	VC_240_2	9	0.2317	1.0	7.719868266510648	0.2317	0.8889
BK027527.1	preVC_326	Clustered	VC_326_3	10	0.1838	1.0	7.452394658794232	0.1838	0.9778
BK027529.1	preVC_441	Clustered	VC_441_0	17	0.6756	1.0	7.07909151040721	0.6756	0.9853
BK027540.1	preVC_356	Clustered	VC_356_5	2	0.0415	0.91252923	5.830951894845301	0.0378	1.0
BK027541.1	preVC_353	Clustered	VC_353_0	65	0.4768	1.0	8.33985023279626	0.4768	0.7923
BK027542.1	preVC_240	Clustered	VC_240_3	11	0.3113	1.0	6.8607198398817415	0.3113	1.0
BK027553.1	preVC_180	Clustered	VC_180_3	24	0.3613	1.0	8.148721172470202	0.3613	0.8152
BK027558.1	preVC_235	Clustered	VC_235_0	9	0.5066	1.0	8.00875941831941	0.5066	0.8333
BK027570.1	preVC_523	Clustered	VC_523_39	4	0.0256	0.99994497	8.658066051296858	0.0256	0.8333
BK027579.1		Overlap (VC_358/VC_359)
BK027584.1	preVC_534	Clustered	VC_534_0	25	0.7595	1.0	4.361766463906885	0.7595	1.0
BK027591.1	preVC_345	Clustered	VC_345_0	5	0.2642	0.99999992	5.307766655496751	0.2642	1.0
BK027600.1	preVC_525	Clustered	VC_525_1	4	0.0802	0.99994127	8.65888712588481	0.0801	0.6667
BK027601.1		Overlap (VC_227/VC_537)
BK027606.1	preVC_539	Clustered	VC_539_0	18	0.6965	1.0	6.882914204742186	0.6965	1.0
BK027615.1	preVC_36	Clustered	VC_36_0	46	0.5239	1.0	7.6107844019509585	0.5239	0.9865
BK027617.1	preVC_269	Clustered	VC_269_0	17	0.5108	1.0	7.91224728059798	0.5108	0.8824
BK027632.1	preVC_79	Clustered	VC_79_1	3	0.0981	0.99662673	7.385828232079408	0.0978	1.0
BK027639.1	preVC_114	Clustered	VC_114_0	7	0.4214	1.0	7.7429038754057204	0.4214	0.9048
BK027644.1	preVC_350	Clustered	VC_350_0	9	0.4122	1.0	7.3593608670678385	0.4122	1.0
BK027651.1	preVC_180	Clustered	VC_180_3	24	0.3613	1.0	8.148721172470202	0.3613	0.8152
BK027652.1	preVC_484	Clustered	VC_484_0	2	0.0184	0.9138345	8.306623862918075	0.0168	1.0
BK027654.1	preVC_284	Clustered	VC_284_0	13	0.6474	1.0	5.660383070075798	0.6474	1.0
BK027656.1	preVC_114	Clustered	VC_114_0	7	0.4214	1.0	7.7429038754057204	0.4214	0.9048
BK027659.1	preVC_180	Clustered	VC_180_3	24	0.3613	1.0	8.148721172470202	0.3613	0.8152
BK027672.1	preVC_435	Clustered	VC_435_0	30	0.7374	1.0	8.097382590329286	0.7374	0.7241
BK027679.1		Outlier
BK027683.1		Overlap (VC_321/VC_363)
BK027686.1	preVC_434	Clustered	VC_434_0	4	0.6683	0.9999484	6.5237413896972924	0.6682	1.0
BK027687.1		Outlier
BK027692.1	preVC_353	Clustered	VC_353_4	14	0.0966	1.0	8.157425545474332	0.0966	0.9341
BK027700.1		Outlier
BK027706.1	preVC_481	Clustered	VC_481_5	9	0.1607	1.0	8.76619913173861	0.1607	0.6667
BK027727.1	preVC_291	Clustered	VC_291_0	27	0.8038	1.0	7.759284198082985	0.8038	0.9715
BK027751.1	preVC_361	Clustered	VC_361_0	5	0.3114	0.99999993	6.802817696942012	0.3114	1.0
BK027752.1		Outlier
BK027754.1	preVC_460	Clustered	VC_460_1	9	0.5061	1.0	8.54708539109638	0.5061	0.7778
BK027759.1	preVC_59	Clustered	VC_59_0	3	0.2067	0.99682636	4.886052087304591	0.206	1.0
BK027773.1	preVC_463	Clustered/Singleton	VC_463_10	1	0.0	0.0	0	0.0	1.0
BK027796.1	preVC_353	Clustered	VC_353_0	65	0.4768	1.0	8.33985023279626	0.4768	0.7923
BK027812.1	preVC_439	Clustered	VC_439_0	10	0.2498	1.0	7.892950964891335	0.2498	0.9111
BK027820.1	preVC_233	Clustered	VC_233_0	32	0.7623	1.0	4.999310157796022	0.7623	1.0
BK027841.1		Outlier
BK027842.1		Overlap (VC_352/VC_443)
BK027843.1	preVC_288	Clustered	VC_288_0	2	0.1062	0.90701095	6.082762530298219	0.0963	1.0
BK027850.1	preVC_184	Clustered	VC_184_0	21	0.4444	1.0	8.201842124966246	0.4444	0.8667
BK027861.1	preVC_342	Clustered	VC_342_0	8	0.8025	1.0	4.6673877202057525	0.8025	1.0
BK027867.1		Overlap (VC_282/VC_287)
BK027876.1		Overlap (VC_478/VC_479)
BK027878.1	preVC_240	Clustered	VC_240_2	9	0.2317	1.0	7.719868266510648	0.2317	0.8889
BK027886.1	preVC_435	Clustered	VC_435_0	30	0.7374	1.0	8.097382590329286	0.7374	0.7241
BK027888.1	preVC_588	Clustered	VC_588_0	3	0.8118	0.9914246	6.975824757472164	0.8049	1.0
BK027895.1	preVC_525	Clustered	VC_525_3	9	0.2368	1.0	8.571413732469743	0.2368	0.8056
BK027903.1	preVC_232	Clustered	VC_232_0	6	0.2853	0.99999809	7.170625458350767	0.2853	1.0
BK027909.1	preVC_149	Clustered	VC_149_3	25	0.2755	1.0	8.372628759610356	0.2755	0.8433
BK027915.1	preVC_326	Clustered	VC_326_4	16	0.2838	1.0	7.976131071776139	0.2838	0.8333
BK027918.1	preVC_372	Clustered	VC_372_0	12	0.8525	1.0	6.94526185869141	0.8525	1.0
BK027920.1	preVC_363	Clustered	VC_363_1	7	0.2085	1.0	7.678778523115552	0.2085	0.9524
BK027922.1	preVC_374	Clustered	VC_374_1	5	0.2473	0.99999991	7.073135622906099	0.2473	1.0
BK027928.1	preVC_402	Clustered	VC_402_0	5	0.238	0.99999988	5.348920390913796	0.238	1.0
BK027938.1		Overlap (VC_375/VC_569)
BK027941.1	preVC_180	Clustered	VC_180_2	19	0.3195	1.0	8.075350366111678	0.3195	0.9591
BK027949.1	preVC_240	Clustered	VC_240_3	11	0.3113	1.0	6.8607198398817415	0.3113	1.0
BK027955.1		Overlap (VC_217/VC_243)
BK027972.1	preVC_435	Clustered	VC_435_0	30	0.7374	1.0	8.097382590329286	0.7374	0.7241
BK027974.1	preVC_468	Clustered/Singleton	VC_468_2	1	0.0	0.0	0	0.0	1.0
BK027975.1	preVC_114	Clustered	VC_114_0	7	0.4214	1.0	7.7429038754057204	0.4214	0.9048
BK027982.1	preVC_460	Clustered	VC_460_1	9	0.5061	1.0	8.54708539109638	0.5061	0.7778
BK027983.1	preVC_324	Clustered	VC_324_0	6	0.404	1.0	7.8446308349558755	0.404	0.8
BK027999.1	preVC_481	Clustered/Singleton	VC_481_1	1	0.0	0.0	0	0.0	1.0
BK028002.1	preVC_531	Clustered	VC_531_0	8	0.5331	1.0	5.634367379258878	0.5331	1.0
BK028020.1	preVC_370	Clustered	VC_370_0	10	0.5982	1.0	7.310936552734993	0.5982	1.0
BK028021.1		Overlap (VC_181/VC_309)
BK028024.1	preVC_353	Clustered	VC_353_0	65	0.4768	1.0	8.33985023279626	0.4768	0.7923
BK028036.1		Overlap (VC_216/VC_251)
BK028042.1	preVC_457	Clustered	VC_457_0	6	0.253	1.0	5.806716563852995	0.253	1.0
BK028044.1	preVC_57	Clustered/Singleton	VC_57_1	1	0.0	0.0	0	0.0	1.0
BK028047.1	preVC_628	Clustered	VC_628_0	3	0.3247	0.99699248	7.339273259970514	0.3237	1.0
BK028066.1	preVC_496	Clustered	VC_496_0	3	0.1821	0.9969086	6.178255963820736	0.1816	1.0
BK028072.1	preVC_356	Clustered	VC_356_3	12	0.1759	1.0	7.862500571511408	0.1759	0.8485
BK028085.1		Outlier
BK028088.1	preVC_600	Clustered	VC_600_0	4	0.5723	0.99995981	7.558321114008717	0.5723	1.0
BK028092.1	preVC_402	Clustered	VC_402_0	5	0.238	0.99999988	5.348920390913796	0.238	1.0
BK028099.1	preVC_211	Clustered	VC_211_0	8	0.2902	1.0	7.298860256976644	0.2902	1.0
BK028100.1	preVC_370	Clustered/Singleton	VC_370_1	1	0.0	0.0	0	0.0	1.0
BK028114.1	preVC_374	Clustered	VC_374_0	4	0.1751	0.99996994	6.801965222230681	0.1751	1.0
BK028121.1	preVC_582	Clustered	VC_582_0	7	0.6199	1.0	8.081085175760293	0.6199	0.8571
BK028130.1	preVC_184	Clustered	VC_184_0	21	0.4444	1.0	8.201842124966246	0.4444	0.8667
BK028134.1		Overlap (VC_358/VC_359)
BK028144.1	preVC_307	Clustered	VC_307_0	6	0.5752	1.0	6.737421100621984	0.5752	1.0
BK028147.1	preVC_248	Clustered	VC_248_2	2	0.0249	0.90797489	8.717797887081348	0.0226	1.0
BK028152.1	preVC_523	Clustered	VC_523_26	3	0.0176	0.9960261	8.377521068531129	0.0175	0.6667
BK028159.1	preVC_358	Clustered/Singleton	VC_358_16	1	0.0	0.0	0	0.0	1.0
BK028161.1	preVC_417	Clustered	VC_417_0	8	0.319	1.0	7.836771867013456	0.319	0.9643
BK028162.1		Overlap (VC_358/VC_359)
BK028165.1		Overlap (VC_358/VC_359)
BK028171.1		Overlap (VC_45/VC_136)
BK028173.1	preVC_641	Clustered	VC_641_0	5	0.5899	0.99999979	5.4077759750860785	0.5899	1.0
BK028179.1	preVC_353	Clustered	VC_353_2	22	0.1543	1.0	7.984168306200622	0.1543	0.9307
BK028193.1	preVC_600	Clustered	VC_600_0	4	0.5723	0.99995981	7.558321114008717	0.5723	1.0
BK028195.1	preVC_227	Clustered	VC_227_0	4	0.365	0.99996486	7.092498242601529	0.365	1.0
BK028200.1	preVC_353	Clustered	VC_353_2	22	0.1543	1.0	7.984168306200622	0.1543	0.9307
BK028201.1	preVC_353	Clustered	VC_353_2	22	0.1543	1.0	7.984168306200622	0.1543	0.9307
BK028213.1	preVC_484	Clustered	VC_484_0	2	0.0184	0.9138345	8.306623862918075	0.0168	1.0
BK028224.1		Outlier
BK028226.1		Overlap (VC_273/VC_520)
BK028246.1		Overlap (VC_358/VC_359)
BK028247.1	preVC_460	Clustered	VC_460_0	2	0.102	0.90289585	7.211102550927978	0.0921	1.0
BK028261.1		Overlap (VC_535/VC_536)
BK028262.1		Outlier
BK028276.1	preVC_440	Clustered	VC_440_1	37	0.6726	1.0	8.480784281625667	0.6726	0.7673
BK028284.1		Overlap (VC_478/VC_483)
BK028295.1	preVC_637	Clustered	VC_637_0	8	0.6099	1.0	5.792579670720319	0.6099	1.0
BK028297.1	preVC_292	Clustered	VC_292_0	11	0.483	1.0	8.155734940067434	0.483	0.8545
BK028315.1	preVC_81	Clustered	VC_81_0	16	0.8888	1.0	6.976995618941901	0.8888	1.0
BK028330.1	preVC_40	Clustered	VC_40_0	7	0.2108	1.0	7.190660497373761	0.2108	1.0
BK028331.1	preVC_490	Clustered	VC_490_0	4	0.1592	0.99990847	8.326637789528986	0.1592	0.8333
BK028342.1	preVC_435	Clustered	VC_435_0	30	0.7374	1.0	8.097382590329286	0.7374	0.7241
BK028384.1		Overlap (VC_478/VC_479)
BK028408.1	preVC_36	Clustered	VC_36_0	46	0.5239	1.0	7.6107844019509585	0.5239	0.9865
BK028411.1		Overlap (VC_423/VC_424)
BK028427.1	preVC_296	Clustered	VC_296_0	39	0.8429	1.0	7.345652021299293	0.8429	0.8785
BK028432.1	preVC_358	Clustered	VC_358_20	12	0.1228	1.0	7.805903068054148	0.1228	0.9091
BK028437.1	preVC_320	Clustered	VC_320_1	4	0.0555	0.9999334	8.39680853075991	0.0555	0.8333
BK028438.1		Overlap (VC_120/VC_126)
BK028442.1	preVC_200	Clustered	VC_200_1	4	0.1474	0.99719356	7.9002547808627	0.147	0.8333
BK028451.1	preVC_364	Clustered	VC_364_0	4	0.2809	0.99996773	5.564712817101957	0.2809	1.0
BK028452.1	preVC_441	Clustered	VC_441_0	17	0.6756	1.0	7.07909151040721	0.6756	0.9853
BK028456.1	preVC_353	Clustered	VC_353_0	65	0.4768	1.0	8.33985023279626	0.4768	0.7923
BK028464.1		Outlier
BK028481.1		Overlap (VC_216/VC_251)
BK028505.1		Outlier
BK028508.1	preVC_240	Clustered	VC_240_4	3	0.0303	0.99136908	8.283527854590687	0.03	0.6667
BK028516.1	preVC_523	Clustered	VC_523_25	2	0.0088	0.91048434	8.602325267042627	0.008	1.0
BK028524.1		Outlier
BK028531.1	preVC_358	Clustered/Singleton	VC_358_4	1	0.0	0.0	0	0.0	1.0
BK028552.1	preVC_523	Clustered/Singleton	VC_523_13	1	0.0	0.0	0	0.0	1.0
BK028557.1	preVC_236	Clustered	VC_236_0	6	0.7449	1.0	7.460694331444783	0.7449	1.0
BK028563.1		Overlap (VC_535/VC_536)
BK028589.1	preVC_210	Clustered	VC_210_0	17	0.6134	1.0	6.679322305285501	0.6134	0.9926
BK028598.1	preVC_440	Clustered	VC_440_1	37	0.6726	1.0	8.480784281625667	0.6726	0.7673
BK028617.1	preVC_353	Clustered	VC_353_1	13	0.0932	1.0	7.976005009666979	0.0932	0.9359
BK028624.1		Overlap (VC_275/VC_276)
BK028635.1	preVC_453	Clustered	VC_453_0	9	0.7537	1.0	5.254514839176067	0.7537	1.0
BK028655.1	preVC_538	Clustered	VC_538_0	22	0.9175	1.0	7.8584327685797275	0.9175	0.8571
BK028658.1	preVC_430	Clustered	VC_430_0	19	0.4315	1.0	7.615009660624449	0.4315	0.9474
BK028660.1	preVC_533	Clustered/Singleton	VC_533_3	1	0.0	0.0	0	0.0	1.0
BK028663.1	preVC_251	Clustered	VC_251_0	3	0.1259	0.99709716	7.040263800629234	0.1255	1.0
BK028666.1	preVC_35	Clustered	VC_35_0	30	0.4287	1.0	7.198045574840743	0.4287	0.9977
BK028672.1	preVC_180	Clustered	VC_180_0	3	0.0608	0.99604549	7.647024302972089	0.0606	1.0
BK028679.1	preVC_272	Clustered/Singleton	VC_272_0	1	0.0	0.0	0	0.0	1.0
BK028691.1	preVC_441	Clustered	VC_441_0	17	0.6756	1.0	7.07909151040721	0.6756	0.9853
BK028696.1	preVC_350	Clustered	VC_350_0	9	0.4122	1.0	7.3593608670678385	0.4122	1.0
BK028697.1		Overlap (VC_358/VC_359)
BK028700.1	preVC_477	Clustered	VC_477_17	3	0.0714	0.99716433	6.721228348369987	0.0712	1.0
BK028720.1	preVC_419	Clustered	VC_419_0	23	0.8476	1.0	5.6551324707704955	0.8476	1.0
BK028728.1	preVC_422	Clustered	VC_422_0	22	0.636	1.0	7.233286508880567	0.636	0.9351
BK028735.1	preVC_291	Clustered	VC_291_0	27	0.8038	1.0	7.759284198082985	0.8038	0.9715
BK028744.1	preVC_419	Clustered	VC_419_0	23	0.8476	1.0	5.6551324707704955	0.8476	1.0
BK028755.1		Overlap (VC_393/VC_423/VC_424)
BK028768.1	preVC_524	Clustered	VC_524_0	13	0.6411	1.0	7.606891841454949	0.6411	0.9872
BK028782.1	preVC_422	Clustered	VC_422_0	22	0.636	1.0	7.233286508880567	0.636	0.9351
BK028792.1	preVC_417	Clustered	VC_417_1	6	0.2767	1.0	7.9080474161285315	0.2767	0.8
BK028796.1	preVC_353	Clustered	VC_353_0	65	0.4768	1.0	8.33985023279626	0.4768	0.7923
BK028805.1	preVC_439	Clustered	VC_439_2	5	0.089	0.99999971	7.885726212652861	0.089	0.9
BK028819.1	preVC_56	Clustered	VC_56_0	10	0.1566	1.0	6.207913485809993	0.1566	1.0
BK028821.1	preVC_582	Clustered	VC_582_0	7	0.6199	1.0	8.081085175760293	0.6199	0.8571
BK028834.1		Overlap (VC_64/VC_246)
BK028837.1		Overlap (VC_283/VC_381)
BK028838.1		Overlap (VC_215/VC_377)
BK028841.1	preVC_408	Clustered	VC_408_7	4	0.0512	0.99997413	8.201371210662684	0.0512	1.0
BK028844.1	preVC_552	Clustered	VC_552_0	3	0.3047	0.9694479	6.025814273996912	0.2954	1.0
BK028855.1	preVC_422	Clustered	VC_422_0	22	0.636	1.0	7.233286508880567	0.636	0.9351
BK028864.1	preVC_35	Clustered	VC_35_0	30	0.4287	1.0	7.198045574840743	0.4287	0.9977
BK028869.1		Overlap (VC_310/VC_468)
BK028870.1	preVC_281	Clustered	VC_281_0	5	0.212	0.99999991	7.210846885665103	0.212	1.0
BK028878.1	preVC_326	Clustered	VC_326_0	8	0.1544	1.0	7.33989878679017	0.1544	1.0
BK028881.1	preVC_176	Clustered	VC_176_0	2	0.0682	0.90876924	6.0	0.0619	1.0
BK028884.1	preVC_219	Clustered	VC_219_0	63	0.813	1.0	7.048238118554177	0.813	0.9852
BK028885.1		Overlap (VC_58/VC_61)
BK028894.1		Outlier
BK028895.1		Overlap (VC_123/VC_178)
BK028900.1	preVC_419	Clustered	VC_419_0	23	0.8476	1.0	5.6551324707704955	0.8476	1.0
BK028903.1	preVC_453	Clustered	VC_453_0	9	0.7537	1.0	5.254514839176067	0.7537	1.0
BK028912.1		Outlier
BK028926.1	preVC_358	Clustered	VC_358_1	2	0.0143	0.91404592	9.0	0.013	0.0
BK028932.1	preVC_353	Clustered	VC_353_2	22	0.1543	1.0	7.984168306200622	0.1543	0.9307
BK028955.1	preVC_454	Clustered	VC_454_0	5	0.5017	0.9999999	4.75931926174311	0.5017	1.0
BK028958.1	preVC_296	Clustered	VC_296_0	39	0.8429	1.0	7.345652021299293	0.8429	0.8785
BK028967.1		Outlier
BK028971.1	preVC_689	Clustered	VC_689_0	3	1.0	0.0	1.7941107824805875	0.0	1.0
BK028972.1		Outlier
BK028980.1	preVC_523	Clustered	VC_523_26	3	0.0176	0.9960261	8.377521068531129	0.0175	0.6667
BK028988.1	preVC_408	Clustered	VC_408_11	9	0.1017	1.0	8.36209583530723	0.1017	0.7778
BK028992.1	preVC_174	Clustered	VC_174_0	5	0.2092	0.99999992	6.457822897067684	0.2092	1.0
BK028995.1	preVC_216	Clustered	VC_216_1	27	0.3638	1.0	8.427237587231202	0.3638	0.8234
BK029000.1		Overlap (VC_310/VC_468)
BK029004.1	preVC_411	Clustered	VC_411_2	2	0.051	0.906967	8.12403840463596	0.0462	1.0
BK029009.1	preVC_304	Clustered	VC_304_0	12	0.2773	1.0	7.717929438530159	0.2773	1.0
BK029012.1		Overlap (VC_393/VC_423/VC_424)
BK029022.1	preVC_353	Clustered	VC_353_1	13	0.0932	1.0	7.976005009666979	0.0932	0.9359
BK029024.1	preVC_534	Clustered	VC_534_0	25	0.7595	1.0	4.361766463906885	0.7595	1.0
BK029053.1	preVC_356	Clustered	VC_356_0	2	0.0325	0.91482382	6.324555320336759	0.0298	1.0
BK029054.1	preVC_548	Clustered	VC_548_0	14	0.8568	1.0	6.175280296557036	0.8568	1.0
BK029061.1	preVC_219	Clustered	VC_219_0	63	0.813	1.0	7.048238118554177	0.813	0.9852
BK029062.1	preVC_439	Clustered	VC_439_1	7	0.1686	1.0	8.413704161303032	0.1686	0.6667
BK029068.1		Outlier
BK029077.1	preVC_184	Clustered	VC_184_0	21	0.4444	1.0	8.201842124966246	0.4444	0.8667
BK029080.1	preVC_385	Clustered	VC_385_0	4	0.2837	0.99996437	6.620490929126411	0.2837	1.0
BK029085.1	preVC_275	Clustered	VC_275_0	4	0.5637	0.99994908	6.3378691846917095	0.5636	1.0
BK029088.1	preVC_407	Clustered	VC_407_1	4	0.0698	0.99997049	8.154322239183264	0.0698	1.0
BK029090.1	preVC_547	Clustered	VC_547_0	9	0.733	1.0	6.254848954010656	0.733	1.0
BK029101.1	preVC_10	Clustered	VC_10_0	21	0.6328	1.0	6.457730097498495	0.6328	1.0
BK029116.1		Outlier
BK029118.1	preVC_523	Clustered	VC_523_35	2	0.0083	0.9067562	8.660254037844387	0.0075	1.0
BK029128.1	preVC_353	Clustered	VC_353_4	14	0.0966	1.0	8.157425545474332	0.0966	0.9341
BK029138.1	preVC_353	Clustered	VC_353_0	65	0.4768	1.0	8.33985023279626	0.4768	0.7923
BK029145.1	preVC_353	Clustered	VC_353_0	65	0.4768	1.0	8.33985023279626	0.4768	0.7923
BK029160.1		Outlier
BK029165.1	preVC_233	Clustered	VC_233_0	32	0.7623	1.0	4.999310157796022	0.7623	1.0
BK029188.1	preVC_219	Clustered	VC_219_0	63	0.813	1.0	7.048238118554177	0.813	0.9852
BK029207.1	preVC_216	Clustered	VC_216_1	27	0.3638	1.0	8.427237587231202	0.3638	0.8234
BK029210.1	preVC_690	Clustered	VC_690_0	2	0.0828	0.0	5.830951894845301	0.0	1.0
BK029230.1	preVC_290	Clustered/Singleton	VC_290_2	1	0.0	0.0	0	0.0	1.0
BK029238.1		Overlap (VC_371/VC_533)
BK029249.1	preVC_557	Clustered	VC_557_0	5	0.7216	0.99992993	7.391476101166655	0.7215	1.0
BK029251.1	preVC_219	Clustered	VC_219_0	63	0.813	1.0	7.048238118554177	0.813	0.9852
BK029259.1	preVC_176	Clustered	VC_176_1	30	0.713	1.0	8.02885018454999	0.713	0.8897
BK029260.1	preVC_422	Clustered	VC_422_0	22	0.636	1.0	7.233286508880567	0.636	0.9351
BK029262.1	preVC_216	Clustered	VC_216_0	3	0.0845	0.99695104	6.8163739423829925	0.0842	1.0
BK029274.1	preVC_353	Clustered	VC_353_0	65	0.4768	1.0	8.33985023279626	0.4768	0.7923
BK029292.1	preVC_419	Clustered	VC_419_0	23	0.8476	1.0	5.6551324707704955	0.8476	1.0
BK029293.1	preVC_356	Clustered	VC_356_3	12	0.1759	1.0	7.862500571511408	0.1759	0.8485
BK029296.1	preVC_481	Clustered	VC_481_0	3	0.0433	0.99542979	7.163534950693496	0.0431	1.0
BK029311.1		Overlap (VC_478/VC_484)
BK029320.1	preVC_325	Clustered	VC_325_3	2	0.0462	0.91411129	6.48074069840786	0.0422	1.0
BK029324.1	preVC_435	Clustered	VC_435_0	30	0.7374	1.0	8.097382590329286	0.7374	0.7241
BK029341.1	preVC_210	Clustered	VC_210_0	17	0.6134	1.0	6.679322305285501	0.6134	0.9926
BK029348.1		Outlier
BK029351.1		Overlap (VC_217/VC_457)
BK029355.1	preVC_408	Clustered	VC_408_9	28	0.2237	1.0	8.370129256569358	0.2237	0.7381
BK029367.1		Overlap (VC_326/VC_329)
BK029377.1	preVC_353	Clustered	VC_353_0	65	0.4768	1.0	8.33985023279626	0.4768	0.7923
BK029378.1		Outlier
BK029420.1	preVC_439	Clustered	VC_439_0	10	0.2498	1.0	7.892950964891335	0.2498	0.9111
BK029421.1	preVC_435	Clustered	VC_435_0	30	0.7374	1.0	8.097382590329286	0.7374	0.7241
BK029436.1	preVC_462	Clustered	VC_462_0	2	0.1288	0.96491228	5.385164807134504	0.1242	1.0
BK029438.1	preVC_353	Clustered	VC_353_0	65	0.4768	1.0	8.33985023279626	0.4768	0.7923
BK029442.1	preVC_298	Clustered	VC_298_0	32	0.8557	1.0	5.795286490762129	0.8557	1.0
BK029462.1		Overlap (VC_296/VC_321/VC_324)
BK029463.1	preVC_149	Clustered	VC_149_3	25	0.2755	1.0	8.372628759610356	0.2755	0.8433
BK029465.1	preVC_518	Clustered	VC_518_0	3	0.1168	0.99695017	5.60032132031251	0.1165	1.0
BK029476.1	preVC_182	Clustered	VC_182_0	12	0.6159	1.0	5.700406575609521	0.6159	1.0
BK029480.1		Overlap (VC_213/VC_438)
BK029491.1	preVC_523	Clustered	VC_523_46	7	0.0493	1.0	8.7636563554648	0.0493	0.7619
BK029497.1	preVC_353	Clustered	VC_353_4	14	0.0966	1.0	8.157425545474332	0.0966	0.9341
BK029500.1	preVC_689	Clustered	VC_689_0	3	1.0	0.0	1.7941107824805875	0.0	1.0
BK029501.1	preVC_619	Clustered	VC_619_0	4	0.9596	0.99722157	5.221085264285224	0.9569	1.0
BK029518.1	preVC_440	Clustered	VC_440_1	37	0.6726	1.0	8.480784281625667	0.6726	0.7673
BK029527.1	preVC_463	Clustered/Singleton	VC_463_11	1	0.0	0.0	0	0.0	1.0
BK029530.1	preVC_419	Clustered	VC_419_0	23	0.8476	1.0	5.6551324707704955	0.8476	1.0
BK029570.1		Overlap (VC_222/VC_445)
BK029572.1	preVC_296	Clustered	VC_296_0	39	0.8429	1.0	7.345652021299293	0.8429	0.8785
BK029576.1	preVC_454	Clustered	VC_454_0	5	0.5017	0.9999999	4.75931926174311	0.5017	1.0
BK029583.1	preVC_124	Clustered	VC_124_0	31	0.6765	1.0	6.33931688919904	0.6765	1.0
BK029586.1		Outlier
BK029596.1	preVC_440	Clustered	VC_440_0	6	0.0702	0.99999999	8.715509612632031	0.0702	0.7333
BK029597.1	preVC_358	Clustered	VC_358_9	3	0.0302	0.99684577	8.750518400310808	0.0301	0.6667
BK029604.1	preVC_463	Clustered/Singleton	VC_463_7	1	0.0	0.0	0	0.0	1.0
BK029606.1	preVC_606	Clustered	VC_606_0	2	0.5877	0.87676968	5.0	0.5152	1.0
BK029607.1	preVC_298	Clustered	VC_298_0	32	0.8557	1.0	5.795286490762129	0.8557	1.0
BK029608.1	preVC_552	Clustered	VC_552_0	3	0.3047	0.9694479	6.025814273996912	0.2954	1.0
BK029629.1	preVC_419	Clustered	VC_419_0	23	0.8476	1.0	5.6551324707704955	0.8476	1.0
BK029632.1	preVC_353	Clustered	VC_353_1	13	0.0932	1.0	7.976005009666979	0.0932	0.9359
BK029639.1	preVC_446	Clustered	VC_446_0	4	0.5217	0.9999467	7.59641724765816	0.5217	1.0
BK029643.1	preVC_523	Clustered	VC_523_44	6	0.0461	1.0	8.379803909966551	0.0461	0.8
BK029644.1		Overlap (VC_229/VC_264/VC_528)
BK029654.1	preVC_240	Clustered	VC_240_3	11	0.3113	1.0	6.8607198398817415	0.3113	1.0
BK029668.1	preVC_353	Clustered	VC_353_1	13	0.0932	1.0	7.976005009666979	0.0932	0.9359
BK029669.1	preVC_472	Clustered	VC_472_1	3	0.4207	0.96071429	6.541455258906495	0.4041	1.0
BK029679.1	preVC_439	Clustered	VC_439_0	10	0.2498	1.0	7.892950964891335	0.2498	0.9111
BK029691.1	preVC_460	Clustered	VC_460_1	9	0.5061	1.0	8.54708539109638	0.5061	0.7778
BK029702.1	preVC_58	Clustered	VC_58_0	5	0.3879	0.99999991	5.08727633583687	0.3879	1.0
BK029703.1	preVC_439	Clustered	VC_439_0	10	0.2498	1.0	7.892950964891335	0.2498	0.9111
BK029708.1		Outlier
BK029715.1	preVC_430	Clustered	VC_430_0	19	0.4315	1.0	7.615009660624449	0.4315	0.9474
BK029719.1	preVC_201	Clustered	VC_201_0	8	0.6731	1.0	5.236690508094699	0.6731	1.0
BK029721.1	preVC_523	Clustered	VC_523_44	6	0.0461	1.0	8.379803909966551	0.0461	0.8
BK029727.1		Overlap (VC_229/VC_264/VC_528)
BK029737.1	preVC_287	Clustered	VC_287_0	5	0.7236	0.99999976	5.618042491346662	0.7236	1.0
BK029745.1		Overlap (VC_478/VC_483)
BK029754.1	preVC_353	Clustered	VC_353_0	65	0.4768	1.0	8.33985023279626	0.4768	0.7923
BK029782.1		Outlier
BK029795.1		Overlap (VC_547/VC_551)
BK029796.1	preVC_36	Clustered	VC_36_0	46	0.5239	1.0	7.6107844019509585	0.5239	0.9865
BK029808.1	preVC_291	Clustered	VC_291_0	27	0.8038	1.0	7.759284198082985	0.8038	0.9715
BK029810.1	preVC_217	Clustered	VC_217_1	12	0.3287	1.0	8.146824001432	0.3287	0.9545
BK029811.1		Overlap (VC_423/VC_424)
BK029814.1		Overlap (VC_321/VC_363)
BK029846.1	preVC_329	Clustered	VC_329_0	5	0.5237	0.99999992	5.571085159237268	0.5237	1.0
BK029882.1	preVC_523	Clustered/Singleton	VC_523_19	1	0.0	0.0	0	0.0	1.0
BK029892.1		Outlier
BK029895.1	preVC_464	Clustered	VC_464_0	2	0.1685	0.96610169	8.94427190999916	0.1628	1.0
BK029905.1	preVC_292	Clustered	VC_292_0	11	0.483	1.0	8.155734940067434	0.483	0.8545
BK029912.1	preVC_81	Clustered	VC_81_0	16	0.8888	1.0	6.976995618941901	0.8888	1.0
BK029926.1	preVC_206	Clustered	VC_206_0	15	0.414	1.0	6.128433802089646	0.414	1.0
BK029942.1	preVC_409	Clustered	VC_409_0	2	0.1095	0.91300924	4.58257569495584	0.1	1.0
BK029946.1	preVC_75	Clustered	VC_75_0	15	0.9642	1.0	6.228317507277724	0.9642	1.0
BK029966.1	preVC_587	Clustered	VC_587_0	5	0.3253	0.9999999	7.158474177346557	0.3253	1.0
BK029968.1	preVC_296	Clustered	VC_296_0	39	0.8429	1.0	7.345652021299293	0.8429	0.8785
BK029973.1	preVC_420	Clustered/Singleton	VC_420_2	1	0.0	0.0	0	0.0	1.0
BK029982.1	preVC_327	Clustered	VC_327_0	3	0.0695	0.97264678	8.557989059806737	0.0676	1.0
BK029989.1	preVC_671	Clustered	VC_671_0	7	0.5473	1.0	6.837815911015037	0.5473	1.0
BK029996.1		Overlap (VC_533/VC_630)
BK030021.1	preVC_325	Clustered/Singleton	VC_325_2	1	0.0	0.0	0	0.0	1.0
BK030034.1	preVC_184	Clustered	VC_184_0	21	0.4444	1.0	8.201842124966246	0.4444	0.8667
BK030054.1	preVC_216	Clustered	VC_216_1	27	0.3638	1.0	8.427237587231202	0.3638	0.8234
BK030058.1	preVC_430	Clustered	VC_430_0	19	0.4315	1.0	7.615009660624449	0.4315	0.9474
BK030079.1		Overlap (VC_103/VC_449)
BK030081.1	preVC_541	Clustered	VC_541_0	2	0.251	0.83333333	6.557438524302	0.2091	1.0
BK030108.1	preVC_248	Clustered	VC_248_0	2	0.0424	0.91170249	8.246211251235321	0.0386	1.0
BK030109.1	preVC_206	Clustered	VC_206_0	15	0.414	1.0	6.128433802089646	0.414	1.0
BK030130.1		Overlap (VC_547/VC_551)
BK030132.1	preVC_563	Clustered	VC_563_0	3	0.1984	0.99664227	4.573288754056982	0.1977	1.0
BK030133.1	preVC_646	Clustered	VC_646_0	4	0.797	0.99979172	4.313108370813732	0.7969	1.0
BK030143.1	preVC_247	Clustered	VC_247_0	9	0.2681	1.0	7.580246531659203	0.2681	1.0
BK030153.1	preVC_665	Clustered	VC_665_0	4	0.8197	0.99985576	6.117026113942278	0.8196	1.0
BK030154.1	preVC_84	Clustered	VC_84_0	3	0.371	0.9966338	6.114672503997061	0.3698	1.0
BK030157.1	preVC_494	Clustered	VC_494_0	2	0.3542	0.90071667	5.830951894845301	0.319	1.0
BK030162.1	preVC_266	Clustered	VC_266_0	26	0.7006	1.0	7.130739034205298	0.7006	0.9508
BK030175.1		Outlier
BK030179.1		Overlap (VC_227/VC_537)
BK030184.1	preVC_337	Clustered	VC_337_0	9	0.491	1.0	5.869920970851176	0.491	1.0
BK030195.1	preVC_124	Clustered	VC_124_0	31	0.6765	1.0	6.33931688919904	0.6765	1.0
BK030206.1	preVC_523	Clustered	VC_523_46	7	0.0493	1.0	8.7636563554648	0.0493	0.7619
BK030209.1	preVC_302	Clustered	VC_302_0	9	0.4183	1.0	8.036588677118425	0.4183	0.8889
BK030213.1	preVC_545	Clustered	VC_545_0	26	0.5248	1.0	7.187200428809687	0.5248	0.9169
BK030219.1	preVC_102	Clustered	VC_102_1	31	0.4679	1.0	7.865607001945907	0.4679	0.9505
BK030224.1	preVC_525	Clustered	VC_525_3	9	0.2368	1.0	8.571413732469743	0.2368	0.8056
BK030265.1	preVC_523	Clustered	VC_523_40	4	0.024	0.99986505	8.742682564983264	0.024	0.6667
BK030266.1	preVC_373	Clustered	VC_373_0	2	0.1783	0.89255852	7.211102550927978	0.1592	1.0
BK030269.1	preVC_240	Clustered	VC_240_3	11	0.3113	1.0	6.8607198398817415	0.3113	1.0
BK030275.1	preVC_523	Clustered/Singleton	VC_523_8	1	0.0	0.0	0	0.0	1.0
BK030282.1	preVC_419	Clustered	VC_419_0	23	0.8476	1.0	5.6551324707704955	0.8476	1.0
BK030283.1		Outlier
BK030293.1		Outlier
BK030295.1		Outlier
BK030300.1	preVC_108	Clustered	VC_108_0	19	0.4076	1.0	6.815142660253803	0.4076	1.0
BK030308.1		Outlier
BK030309.1	preVC_481	Clustered	VC_481_5	9	0.1607	1.0	8.76619913173861	0.1607	0.6667
BK030322.1		Overlap (VC_50/VC_139)
BK030335.1	preVC_353	Clustered	VC_353_2	22	0.1543	1.0	7.984168306200622	0.1543	0.9307
BK030337.1		Overlap (VC_423/VC_424)
BK030372.1	preVC_234	Clustered	VC_234_1	14	0.2295	1.0	7.377941906373489	0.2295	0.989
BK030377.1	preVC_291	Clustered	VC_291_0	27	0.8038	1.0	7.759284198082985	0.8038	0.9715
BK030386.1	preVC_653	Clustered	VC_653_0	8	0.5243	1.0	6.134819569067255	0.5243	1.0
BK030390.1		Outlier
BK030401.1	preVC_186	Clustered	VC_186_0	4	0.6143	0.99911544	7.232723421261116	0.6137	0.8333
BK030405.1	preVC_182	Clustered	VC_182_0	12	0.6159	1.0	5.700406575609521	0.6159	1.0
BK030409.1	preVC_363	Clustered	VC_363_1	7	0.2085	1.0	7.678778523115552	0.2085	0.9524
BK030420.1	preVC_286	Clustered/Singleton	VC_286_0	1	0.0	0.0	0	0.0	1.0
BK030422.1		Overlap (VC_156/VC_546)
BK030434.1	preVC_216	Clustered	VC_216_1	27	0.3638	1.0	8.427237587231202	0.3638	0.8234
BK030436.1	preVC_317	Clustered	VC_317_0	2	0.0691	0.91398648	7.3484692283495345	0.0632	1.0
BK030447.1	preVC_538	Clustered	VC_538_0	22	0.9175	1.0	7.8584327685797275	0.9175	0.8571
BK030450.1		Outlier
BK030451.1	preVC_693	Clustered	VC_693_0	3	0.8075	0.97619048	7.552112619045693	0.7882	1.0
BK030454.1		Overlap (VC_270/VC_271)
BK030465.1	preVC_520	Clustered	VC_520_0	15	0.8047	1.0	8.197912146630593	0.8047	0.8857
BK030494.1		Overlap (VC_181/VC_304)
BK030495.1	preVC_525	Clustered	VC_525_3	9	0.2368	1.0	8.571413732469743	0.2368	0.8056
BK030502.1	preVC_549	Clustered	VC_549_0	9	0.5124	1.0	5.510392244480502	0.5124	1.0
BK030503.1	preVC_121	Clustered	VC_121_1	20	0.2661	1.0	8.342740222834662	0.2661	0.7368
BK030507.1		Outlier
BK030516.1	preVC_646	Clustered	VC_646_0	4	0.797	0.99979172	4.313108370813732	0.7969	1.0
BK030524.1	preVC_513	Clustered	VC_513_0	17	0.7911	1.0	6.132611946182947	0.7911	1.0
BK030534.1	preVC_477	Clustered/Singleton	VC_477_1	1	0.0	0.0	0	0.0	1.0
BK030535.1	preVC_102	Clustered	VC_102_1	31	0.4679	1.0	7.865607001945907	0.4679	0.9505
BK030555.1	preVC_446	Clustered	VC_446_0	4	0.5217	0.9999467	7.59641724765816	0.5217	1.0
BK030569.1	preVC_326	Clustered	VC_326_1	11	0.2187	1.0	7.5602050704873935	0.2187	1.0
BK030594.1	preVC_538	Clustered	VC_538_0	22	0.9175	1.0	7.8584327685797275	0.9175	0.8571
BK030599.1		Outlier
BK030608.1	preVC_141	Clustered	VC_141_0	16	0.5902	1.0	7.144953774727825	0.5902	0.9833
BK030613.1	preVC_200	Clustered	VC_200_0	3	0.2634	0.9960957	7.842959576219958	0.2624	1.0
BK030627.1	preVC_33	Clustered	VC_33_0	67	0.6182	1.0	7.25186184202978	0.6182	0.9448
BK030633.1	preVC_380	Clustered	VC_380_0	3	0.1452	0.99664837	4.495240379149706	0.1447	1.0
BK030654.1	preVC_544	Clustered/Singleton	VC_544_1	1	0.0	0.0	0	0.0	1.0
BK030660.1		Outlier
BK030668.1		Overlap (VC_217/VC_538)
BK030671.1	preVC_266	Clustered	VC_266_0	26	0.7006	1.0	7.130739034205298	0.7006	0.9508
BK030672.1	preVC_174	Clustered	VC_174_1	16	0.525	1.0	8.310097482424535	0.525	0.7833
BK030678.1	preVC_427	Clustered	VC_427_0	5	0.3387	0.99999991	4.519562039170545	0.3387	1.0
BK030709.1	preVC_326	Clustered	VC_326_1	11	0.2187	1.0	7.5602050704873935	0.2187	1.0
BK030735.1	preVC_460	Clustered	VC_460_1	9	0.5061	1.0	8.54708539109638	0.5061	0.7778
BK030747.1		Outlier
BK030760.1	preVC_233	Clustered	VC_233_0	32	0.7623	1.0	4.999310157796022	0.7623	1.0
BK030773.1	preVC_379	Clustered	VC_379_0	13	0.2558	1.0	7.1099434823740495	0.2558	1.0
BK030787.1		Outlier
BK030799.1		Outlier
BK030806.1	preVC_121	Clustered	VC_121_1	20	0.2661	1.0	8.342740222834662	0.2661	0.7368
BK030814.1	preVC_363	Clustered	VC_363_2	2	0.0612	0.90968568	7.874007874011811	0.0557	1.0
BK030819.1	preVC_102	Clustered	VC_102_1	31	0.4679	1.0	7.865607001945907	0.4679	0.9505
BK030821.1	preVC_358	Clustered	VC_358_20	12	0.1228	1.0	7.805903068054148	0.1228	0.9091
BK030827.1	preVC_350	Clustered	VC_350_0	9	0.4122	1.0	7.3593608670678385	0.4122	1.0
BK030828.1		Overlap (VC_358/VC_359)
BK030829.1	preVC_349	Clustered	VC_349_0	12	0.6062	1.0	6.816288319639044	0.6062	1.0
BK030830.1	preVC_524	Clustered	VC_524_0	13	0.6411	1.0	7.606891841454949	0.6411	0.9872
BK030839.1	preVC_234	Clustered	VC_234_1	14	0.2295	1.0	7.377941906373489	0.2295	0.989
BK030849.1		Overlap (VC_326/VC_329)
BK030861.1	preVC_693	Clustered	VC_693_0	3	0.8075	0.97619048	7.552112619045693	0.7882	1.0
BK030865.1		Overlap (VC_247/VC_255)
BK030868.1	preVC_296	Clustered	VC_296_0	39	0.8429	1.0	7.345652021299293	0.8429	0.8785
BK030881.1	preVC_440	Clustered	VC_440_1	37	0.6726	1.0	8.480784281625667	0.6726	0.7673
BK030892.1		Outlier
BK030893.1	preVC_445	Clustered	VC_445_0	15	0.8174	1.0	6.655829161625183	0.8174	1.0
BK030907.1		Overlap (VC_252/VC_379/VC_457)
BK030911.1	preVC_50	Clustered	VC_50_0	3	0.1679	0.95155354	7.995340920578397	0.1598	1.0
BK030914.1		Overlap (VC_394/VC_403)
BK030941.1		Overlap (VC_255/VC_598)
BK030957.1	preVC_457	Clustered	VC_457_0	6	0.253	1.0	5.806716563852995	0.253	1.0
BK030958.1		Outlier
BK030961.1		Overlap (VC_623/VC_660)
BK030966.1		Overlap (VC_623/VC_660)
BK030987.1	preVC_671	Clustered	VC_671_0	7	0.5473	1.0	6.837815911015037	0.5473	1.0
BK030996.1	preVC_477	Clustered	VC_477_17	3	0.0714	0.99716433	6.721228348369987	0.0712	1.0
BK031018.1	preVC_539	Clustered	VC_539_0	18	0.6965	1.0	6.882914204742186	0.6965	1.0
BK031020.1	preVC_533	Clustered/Singleton	VC_533_0	1	0.0	0.0	0	0.0	1.0
BK031040.1	preVC_35	Clustered	VC_35_0	30	0.4287	1.0	7.198045574840743	0.4287	0.9977
BK031044.1	preVC_556	Clustered	VC_556_0	6	0.4563	1.0	7.326081080609508	0.4563	1.0
BK031059.1	preVC_243	Clustered	VC_243_0	12	0.3463	1.0	6.742324941046783	0.3463	1.0
BK031087.1	preVC_445	Clustered	VC_445_0	15	0.8174	1.0	6.655829161625183	0.8174	1.0
BK031092.1		Overlap (VC_393/VC_423/VC_424)
BK031106.1	preVC_296	Clustered	VC_296_0	39	0.8429	1.0	7.345652021299293	0.8429	0.8785
BK031110.1		Outlier
BK031116.1	preVC_471	Clustered	VC_471_0	2	0.2444	0.92857143	7.3484692283495345	0.227	1.0
BK031125.1	preVC_460	Clustered	VC_460_1	9	0.5061	1.0	8.54708539109638	0.5061	0.7778
BK031129.1	preVC_253	Clustered	VC_253_0	2	0.0392	0.90698078	6.708203932499369	0.0355	1.0
BK031137.1	preVC_614	Clustered	VC_614_0	2	0.0571	0.88856657	7.14142842854285	0.0507	1.0
BK031141.1		Overlap (VC_296/VC_321/VC_324)
BK031146.1		Overlap (VC_54/VC_66/VC_391)
BK031149.1	preVC_290	Clustered	VC_290_0	5	0.0831	0.99999701	8.816916206061792	0.0831	0.9
BK031160.1	preVC_320	Clustered	VC_320_0	13	0.233	1.0	8.10786788098009	0.233	0.7051
BK031166.1	preVC_326	Clustered	VC_326_4	16	0.2838	1.0	7.976131071776139	0.2838	0.8333
BK031194.1	preVC_413	Clustered	VC_413_0	4	0.2834	0.99947604	7.9746282976482705	0.2833	0.8333
BK031210.1		Overlap (VC_321/VC_363)
BK031221.1		Overlap (VC_213/VC_436)
BK031228.1	preVC_523	Clustered	VC_523_27	3	0.0165	0.99576554	8.403881681972384	0.0164	1.0
BK031240.1	preVC_261	Clustered	VC_261_0	3	0.2136	0.98151291	8.160166796729452	0.2097	0.6667
BK031247.1		Overlap (VC_104/VC_105)
BK031251.1	preVC_262	Clustered	VC_262_0	8	0.544	1.0	7.196521382015818	0.544	1.0
BK031254.1	preVC_439	Clustered	VC_439_2	5	0.089	0.99999971	7.885726212652861	0.089	0.9
BK031257.1	preVC_408	Clustered	VC_408_9	28	0.2237	1.0	8.370129256569358	0.2237	0.7381
BK031281.1	preVC_69	Clustered	VC_69_0	23	0.4735	1.0	7.284049574211158	0.4735	1.0
BK031298.1	preVC_81	Clustered	VC_81_0	16	0.8888	1.0	6.976995618941901	0.8888	1.0
BK031299.1	preVC_320	Clustered	VC_320_0	13	0.233	1.0	8.10786788098009	0.233	0.7051
BK031321.1	preVC_585	Clustered	VC_585_0	2	0.0912	0.89581377	3.3166247903554	0.0817	1.0
BK031341.1	preVC_647	Clustered	VC_647_0	3	0.514	0.99345908	5.42738615794649	0.5107	1.0
BK031392.1		Overlap (VC_210/VC_212)
BK031417.1	preVC_515	Clustered	VC_515_0	2	0.5482	0.8	3.1622776601683795	0.4386	1.0
BK031436.1	preVC_582	Clustered	VC_582_0	7	0.6199	1.0	8.081085175760293	0.6199	0.8571
BK031441.1		Outlier
BK031454.1	preVC_348	Clustered	VC_348_1	5	0.2674	0.99999615	7.487054481561936	0.2674	0.8
BK031457.1	preVC_5	Clustered	VC_5_0	16	0.3159	1.0	8.261346122091428	0.3159	0.8
BK031475.1	preVC_119	Clustered	VC_119_0	2	0.1414	0.91216019	3.1622776601683795	0.129	1.0
BK031485.1		Outlier
[truncated: 4,740 more rows]
